# Supplementary material for: An Extracellular Subtilase Switch for Immune Priming in Arabidopsis
Source: PLoS Pathog. 2013 Jun 20;9(6):e1003445. doi: 10.1371/journal.ppat.1003445 (PMC3688555; doi:10.1371/journal.ppat.1003445)
Supplement: Table S1 — Genes up and down regulated in the csb3 mutant. (XLSX) [file ppat.1003445.s010.xlsx]

## Sheet: Up-regulated
Supplemental Table SI. List of genes up-regulated (≥2 fold; P value < 0.02 ) in the Arabidopsis csb3 mutant with respect to wild type (wt) plants.
Probe Set ID	04SE68AraATH1120204_250_Signal	04SE68AraATH1120204_250_Detection	04SE68AraATH1120204_250_Detection p-value	04SE70AraATH1vs04SE68AraATH1_250_Signal	04SE70AraATH1vs04SE68AraATH1_250_Detection	04SE70AraATH1vs04SE68AraATH1_250_Detection p-value	04SE70AraATH1vs04SE68AraATH1_250_Signal Log Ratio	04SE70AraATH1vs04SE68AraATH1_250_Signal Log Ratio Low	04SE70AraATH1vs04SE68AraATH1_250_Signal Log Ratio High	04SE70AraATH1vs04SE68AraATH1_250_Change	04SE70AraATH1vs04SE68AraATH1_250_Change p-value	Descriptions	Title	Sequence Derived From
256012_at	1.5	A	0.953857	344.9	P	0.000244	8.2	7.2	9.1	I	2e-05	unknown protein similar to dimethylaniline monooxygenase (N-oxide-forming)-like protein GI:9759603 from [Arabidopsis thaliana]	flavin-containing monooxygenase (FMO) family	At1g19250
263228_at	3.2	A	0.991943	582.3	P	0.000244	7.9	6.1	9.8	I	2e-05	putative reticuline oxidase-like protein similar to GB:P30986 from [Eschscholzia californica] ( berberine bridge-forming enzyme ), ESTs gb|F19886, gb|Z30784 and gb|Z30785 come from this gene; supported by cDNA: gi_16930506_gb_AF419607.1_AF419607	FAD-linked oxidoreductase family	At1g30700
254889_at	2	A	0.943848	534.2	P	0.000244	7	5	9	I	2e-05	osmotin precursor ;supported by full-length cDNA: Ceres:13796.	osmotin-like protein (OSM34)	At4g11650
256593_at	1.1	A	0.98584	155.8	P	0.001953	6.7	4.8	8.6	I	6e-05	hypothetical protein similar to putative mitochondrial protein GB:BAB02174 GI:9294272 from [Arabidopsis thaliana]	expressed protein	At3g28510
267459_at	3.1	A	0.5	750	P	0.000244	6.4	3.1	9.7	I	2e-05	unknown protein ;supported by full-length cDNA: Ceres:101081.	expressed protein	At2g33850
245148_at	7.3	A	0.80542	697.7	P	0.000244	6.4	4.7	8.1	I	2e-05	putative pectinesterase ; supported by cDNA: gi_13605695_gb_AF361829.1_AF361829	pectinesterase family	At2g45220
264514_at	2	A	0.904785	233.1	P	0.000732	6.3	4.7	7.9	I	2e-05	putative cinnamyl alcohol dehydrogenase similar to cinnamyl alcohol dehydrogenase, gi|1143445; supported by cDNA: gi_15983385_gb_AF424567.1_AF424567	cinnamyl-alcohol dehydrogenase (CAD) family	At1g09500
264648_at	12.7	A	0.219482	697.9	P	0.000244	5.9	4.4	7.5	I	2e-05	putative luminal binding protein Similar to Arabidopsis luminal binding protein (gb|D89342)	luminal binding protein 3 (BiP-3) (AtBP3)	At1g09080
245976_at	1.9	A	0.696289	154.6	P	0.000732	5.8	3.6	7.9	I	2.3e-05	WRKY-like protein WRKY DNA binding protein - Solanum tuberosum, EMBL:AJ278507	WRKY family transcription factor	At5g13080
264923_s_at	1.3	A	0.696289	147.5	P	0.000244	5.6	3.3	7.9	I	2.3e-05	peroxiredoxin, putative similar to type 2 peroxiredoxin GI:4928472 from [Brassica rapa];supported by full-length cDNA: Ceres:10862.; supported by full-length cDNA: Ceres: 1810.	peroxiredoxin -related	At1g60740
255333_at	1.2	A	0.989258	41.4	P	0.000732	5.6	5	6.3	I	0.000167	putative polyprotein	pseudogene, similar to polyprotein (Ty1_Copia-element) (Arabidopsis thaliana) (GB:BAA78424)	At4g04410
256989_at	0.6	A	0.943848	53.3	P	0.001221	5.4	4.8	6.1	I	2e-05	hypothetical protein predicted by genemark.hmm	AAA-type ATPase family	At3g28580
259009_at	27.8	A	0.095215	1219.8	P	0.000244	5.3	4.1	6.4	I	2e-05	thioglucosidase 3D precursor identical to thioglucosidase 3D precursor GB:S57621 [Arabidopsis thaliana]; supported by cDNA: gi_14423459_gb_AF386967.1_AF386967	glycosyl hydrolase family 1	At3g09260
257185_at	1.6	A	0.665527	96.6	P	0.000244	5.2	2.5	7.8	I	2e-05	ABC transporter, putative similar to AtMRP4 (transport of glutathione-conjugates into the vacuole) GB:CAA05625 [Arabidopsis thaliana]; contains Pfam profile: PF00005 ABC transporter	ABC transporter family protein	At3g13100
249101_at	6.6	A	0.72583	183.1	P	0.000244	5.2	4.3	6.2	I	2e-05	unknown protein	hypothetical protein	At5g43580
266368_at	3.7	A	0.533936	88.8	P	0.000244	5.1	3.9	6.3	I	2e-05	putative embryo-abundant protein	embryo-abundant protein -related	At2g41380
255430_at	4	A	0.850342	285.1	P	0.000244	5.1	3.3	6.9	I	2.7e-05	putative chloroplast protein import component similar to P. sativum Tic20 chloroplast protein import component, GenBank accession number AF095285;supported by full-length cDNA: Ceres:111207.	chloroplast protein import component -related	At4g03320
254373_at	6.9	A	0.601074	205.6	P	0.000732	5.1	4.1	6.1	I	4.6e-05	hypothetical protein ;supported by full-length cDNA: Ceres:11205.	pseudogene, expressed protein	At4g21730
254001_at	4.2	A	0.72583	157.4	P	0.000244	5.1	2.6	7.7	I	4e-05	putative protein PRE87 mRNA, Pinus radiata, AF049069	expressed protein	At4g26260
262482_at	2.8	A	0.780518	151.7	P	0.000732	5	2.3	7.7	I	2.3e-05	SRG1-like protein Strong homology to SRG1 protein, a new member of the Fe(II)/ascorbate oxidase superfamily, Similar to SRG1 protein [Arabidopsis thaliana] (gi|629561). Location of est F1A5T7 (gb|N96370); supported by cDNA: gi_15081818_gb_AY048302.1_	oxidoreductase, 2OG-Fe(II) oxygenase family	At1g17020
255460_at	1.5	A	0.98584	64.8	P	0.037598	5	3	7.1	I	0.000241	hypothetical protein similar to A. thaliana hypothetical protein T6B20.12 (1946366);supported by full-length cDNA: Ceres:4249.	expressed protein	At4g02800
267565_at	3.2	A	0.828613	112.6	P	0.046143	4.9	3.2	6.7	I	0.000167	putative cytochrome P450	cytochrome p450 71A12	At2g30750
254975_at	12	A	0.366211	513.8	P	0.000244	4.9	3.4	6.3	I	2e-05	putative Fe(II)/ascorbate oxidase SRG1 protein - Arabidopsis thaliana, PIR2:S44261	oxidoreductase, 2OG-Fe(II) oxygenase family	At4g10500
246197_at	1.6	A	0.633789	41.9	P	0.000244	4.9	2.5	7.3	I	6.8e-05	caltractin-like protein ;supported by full-length cDNA: Ceres:26540.	caltractin (centrin), putative	At4g37010
260706_at	8.4	A	0.72583	248.5	P	0.000244	4.8	2.1	7.5	I	3.5e-05	oxidase, putative similar to oxidase GB:AAA32870 GI:166876 from (Arabidopsis thaliana);supported by full-length cDNA: Ceres:152458.	alternative oxidase, putative	At1g32350
259447_s_at	1.5	A	0.567627	48.1	P	0.023926	4.8	1.4	8.3	I	0.004481	ADP-ribosylation factor, putative similar to ADP-ribosylation factor GI:166586 from [Arabidopsis thaliana]	ADP-ribosylation factor, putative	At1g02430
256833_at	3.9	A	0.850342	149.5	P	0.000244	4.8	3.2	6.4	I	2e-05	calmodulin-stimulated calcium-ATPase, putative similar to calmodulin-stimulated calcium-ATPase GB:CAA68234 [Brassica oleracea]	calcium-transporting ATPase (calcium pump), putative	At3g22910
252368_at	3.4	A	0.633789	117.7	P	0.000732	4.7	3.1	6.2	I	2.7e-05	cytochrome P450-like protein cytochrome P450 CYP94A1 - Vicia sativa,PIR2:T08014	cytochrome P450 family	At3g48520
259150_at	1.8	A	0.850342	66.9	P	0.001221	4.6	2	7.1	I	0.000189	unknown protein similar to unknown protein GB:AAB84346 [Arabidopsis thaliana]	expressed protein	At3g10320
256969_at	3.2	A	0.888428	99.9	P	0.00415	4.6	3.7	5.5	I	2e-05	unknown protein	expressed protein	At3g21080
259429_at	1.6	A	0.969727	59.8	P	0.023926	4.5	3.9	5.1	I	0.000101	cytochrome P450, putative similar to cytochrome P450 GI:10442763 from [Triticum aestivum]	cytochrome P450, putative	At1g01600
256647_at	17	A	0.432373	369	P	0.000244	4.5	2.4	6.5	I	2e-05	unknown protein contains similarity to DNA-binding protein zyxin GB:X99063 GI:1430882 from [Mus musculus]	oxidoreductase, 2OG-Fe(II) oxygenase family	At3g13610
253660_at	2.3	A	0.888428	93.4	P	0.010742	4.5	2.8	6.2	I	8.8e-05	putative protein proline-rich protein APG C-terminus - Arabidopsis thaliana, PIR2:S21961;supported by full-length cDNA: Ceres:21878.	GDSL-motif lipase/hydrolase protein	At4g30140
256376_s_at	2.6	A	0.696289	146.2	P	0.000732	4.4	1.9	6.9	I	4.6e-05	unknown protein	methyltransferase-related	At1g66690
248918_at	13.3	A	0.466064	483.9	P	0.000732	4.4	2.9	5.9	I	2e-05	senescence-specific cysteine protease SAG12 identical to senescence-specific protein SAG12 GI:1046373 from [Arabidopsis thaliana]	senescence-specific cysteine protease SAG12	At5g45890
245567_at	4.8	A	0.828613	107.8	P	0.000244	4.4	3.2	5.6	I	2e-05	germin precursor oxalate oxidase	germin-like protein (GLP9)	At4g14630
257919_at	5.6	A	0.753906	64.2	M	0.056152	4.4	3	5.8	I	0.002753	myb-related transcription factor, putative similar to myb-related transcription factor GB:CAA66952 from [Lycopersicon esculentum]	myb family transcription factor(MYB15)	At3g23250
253392_at	4.8	A	0.567627	90	P	0.008057	4.3	2.4	6.3	I	0.000273	potassium channel protein AtKC potassium channel - Solanum tuberosum, PATX:E264595; supported by cDNA: gi_15529217_gb_AY052233.1_	inward rectifying potassium channel, putative (KAT3/AKT4/KC1)	At4g32650
251428_at	17.2	A	0.149658	682.6	P	0.000244	4.3	3	5.6	I	2e-05	beta-glucosidase-like protein several beta-glucosidases - different species; supported by cDNA: gi_10834547_gb_AF159376.1_AF159376	glycosyl hydrolase family 1, beta-glucosidase	At3g60140
249454_at	47.1	A	0.19458	1178.8	P	0.000244	4.3	3.3	5.3	I	2e-05	expressed protein predicted protein, Synechocystis sp., PIR:S77152; supported by full-length cDNA: Ceres: 5331.	expressed protein	At5g39520
245035_at	49	P	0.023926	1482.1	P	0.000244	4.2	2.9	5.4	I	2e-05	unknown protein similar to GP|2244827|gnl|PID|e326818|Z97336	hypothetical protein	At2g26400
267178_at	27.3	A	0.366211	506.4	P	0.000244	4.2	3.6	4.9	I	2e-05	unknown protein ; supported by full-length cDNA: Ceres: 28529.	expressed protein	At2g37750
266393_at	1.3	A	0.696289	20	P	0.01416	4.2	2.1	6.4	I	0.000774	late embryogenesis abundant M17 protein identical to GB:AF076979	glycine-rich, late embryogenesis abundant M17 protein	At2g41260
266364_at	2.8	A	0.753906	51.3	P	0.010742	4.2	1	7.3	I	0.003041	unknown protein	expressed protein	At2g41230
264005_at	4.8	A	0.943848	120.1	P	0.005859	4.2	2.5	5.8	I	0.00249	unknown protein ; supported by cDNA: gi_3883121_gb_AF082299.1_AF082299	arabinogalactan-protein (AGP2)	At2g22470
252487_at	2.7	A	0.828613	54	P	0.008057	4.2	2.7	5.7	I	0.001077	glucosyltransferase-like protein UDP-glucose glucosyltransferase - Arabidopsis thaliana, EMBL:AB016819; supported by cDNA: gi_15081808_gb_AY048297.1_	glucosyltransferase-related protein	At3g46660
246373_at	3.5	A	0.753906	110.1	P	0.00415	4.2	2.6	5.9	I	2e-05	receptor-like protein kinase, putative similar to receptor-like protein kinase GI:9758831 from [Arabidopsis thaliana]	leucine rich repeat protein kinase, putative	At1g51860
245262_at	6.8	A	0.601074	80.4	P	0.000244	4.2	2.8	5.7	I	0.000966	predicted protein ; supported by cDNA: gi_15809799_gb_AY054167.1_	chloroplast nucleoid DNA-binding protein-related	At4g16563
260116_at	37.7	P	0.001953	717.9	P	0.000244	4.1	3.7	4.5	I	2e-05	AIG1 identical to AIG1 (exhibits RPS2- and avrRpt2-dependent induction early after infection with Pseudomonas) GB:U40856 [Arabidopsis thaliana] (Plant Cell 8 (2), 241-249 (1996)); supported by cDNA: gi_1127803_gb_U40856.1_ATU40856	AIG1	At1g33960
265117_at	15.1	A	0.27417	293.8	P	0.000244	4.1	2.1	6.1	I	2e-05	putative proline-rich cell wall protein (pir|IS52985); similar to ESTs gb|AI239404, gb|R89984, and emb|Z17709 similar to auxin down regulated GB:X69640 GI:296442 from [Glycine max];supported by full-length cDNA: Ceres:36784.	protease inhibitor/seed storage/lipid transfer protein (LTP) family	At1g62500
246406_at	2.2	A	0.969727	34.7	P	0.005859	4.1	3.3	4.9	I	2e-05	disease resistance protein RPP1-WsA, putative similar to disease resistance protein RPP1-WsA GI:3860163 from [Arabidopsis thaliana]	disease resistance protein (NBS-LRR class), putative	At1g57650
258377_at	2.3	A	0.850342	47	P	0.018555	4	2	6.1	I	0.002032	hypothetical protein contains similarity to ion channel protein from [Arabidopsis Thaliana]	cyclic nucleotide-binding transporter 2 (CNBT2/CNGC19)	At3g17690
251743_at	2.8	A	0.246094	78.3	P	0.000244	4	1.7	6.2	I	0.00013	Yippee-like protein Yippee protein, Homo sapiens, EMBL:AF172940; supported by cDNA: gi_15293034_gb_AY050951.1_	Yippee-related protein	At3g55890
250267_at	3.5	A	0.904785	53.3	P	0.010742	4	2.7	5.4	I	0.000214	putative protein predicted proteins	expressed protein	At5g12930
249001_at	4.4	A	0.80542	60.4	P	0.00293	4	1.9	6.1	I	0.00225	putative protein strong similarity to unknown protein (pir||T04769)	hypothetical protein	At5g44990
247713_at	3.6	A	0.962402	54	P	0.00293	4	2.7	5.3	I	0.000692	putative protein nonspecific lipid-transfer protein precursor, Brassica napus, EMBL:AF101038	hypothetical protein	At5g59330
266385_at	237.9	P	0.000244	3164.3	P	0.000244	3.9	3.1	4.7	I	2e-05	pathogenesis-related PR-1-like protein identical to GB:M90508; supported by cDNA: gi_166860_gb_M90508.1_ATHRPRP1A	pathogenesis-related protein 1 (PR-1)	At2g14610
265067_at	36.5	P	0.01416	449.4	P	0.000244	3.9	3.1	4.7	I	2e-05	hypothetical protein predicted by genefinder;supported by full-length cDNA: Ceres:271253.	glutaredoxin protein family	At1g03850
264580_at	47.7	A	0.219482	562.7	P	0.000244	3.9	3.3	4.5	I	2e-05	unknown protein EST gb|ATTS0295 comes from this gene;supported by full-length cDNA: Ceres:20380.	expressed protein	At1g05340
263404_s_at	7.9	A	0.219482	177	P	0.000244	3.9	1.8	6	I	0.000241	hypothetical protein similar to hypothetical protein GB:AAC27412	MATE efflux protein family	At2g04100
262047_at	29.4	A	0.567627	574.5	P	0.000244	3.9	2.6	5.3	I	2e-05	hypothetical protein predicted by genemark.hmm;supported by full-length cDNA: Ceres:21663.	glyoxalase family protein (lactoylglutathione lyase family protein)	At1g80160
259893_at	1.7	A	0.870361	33.5	P	0.01416	3.9	2.5	5.3	I	0.000167	putative disease resistance protein similar to Cf-4 GB:CAA05268 from (Lycopersicon hirsutum)	disease resistance protein family (LRR)	At1g71390
258941_at	5.2	A	0.828613	113.2	P	0.001221	3.9	1.8	6	I	2e-05	putative monodehydroascorbate reductase (NADH) similar to monodehydroascorbate reductase (NADH) GB:JU0182 [Cucumis sativus]; supported by full-length cDNA: Ceres: 11160.	monodehydroascorbate reductase, putative	At3g09940
258675_at	55.3	A	0.171387	852.6	P	0.000244	3.9	2.9	4.9	I	2e-05	putative nonspecific lipid-transfer protein similar to nonspecific lipid-transfer protein GB:Q43019 [Prunus dulcis];supported by full-length cDNA: Ceres:26569.	lipid transfer protein 6 (ltp6)	At3g08770
251970_at	3.3	A	0.80542	143.8	P	0.000732	3.9	1.4	6.4	I	3e-05	glucosyltransferase - like protein glucosyltransferase IS10a, salicylate-induced, Nicotiana tabacum, PIR:T03745	glucosyltransferase - like protein	At3g53150
267559_at	9.1	A	0.533936	156.1	P	0.001953	3.8	1.9	5.8	I	3.5e-05	putative cytochrome P450	cytochrome p450 family	At2g45570
262324_at	3.1	A	0.753906	56.6	P	0.001953	3.8	1.3	6.3	I	0.001201	hypothetical protein similar to hypothetical protein GB:AAF24561 GI:6692096 from [Arabidopsis thaliana]	cation/hydrogen exchanger, putative (CHX16)	At1g64170
249770_at	6.6	A	0.665527	117.3	P	0.000244	3.8	2.1	5.4	I	2e-05	unknown protein ;supported by full-length cDNA: Ceres:6469.	WRKY family transcription factor	At5g24110
247326_at	3	A	0.633789	93.6	P	0.005859	3.8	1.9	5.8	I	3e-05	peroxidase ATP3a homolog ;supported by full-length cDNA: Ceres:2577.	peroxidase, putative	At5g64110
245738_at	8.3	A	0.533936	65	P	0.000244	3.8	1.9	5.8	I	0.000552	nucellin, putative similar to nucellin GI:2290201 from [Hordeum vulgare]	nucellin protein, putative	At1g44130
245108_at	4.2	A	0.753906	58.1	P	0.037598	3.8	1.6	6	I	0.000214	putative cytokinin oxidase	cytokinin oxidase family	At2g41510
245076_at	15.3	A	0.533936	207.8	P	0.008057	3.8	3.1	4.5	I	0.000438	unknown protein	expressed protein	At2g23170
266070_at	138.8	P	0.001953	2184.3	P	0.000244	3.7	3.5	4	I	2e-05	hypothetical protein predicted by genscan	expressed protein	At2g18660
265618_at	7	A	0.870361	43.7	P	0.046143	3.7	2.7	4.7	I	0.001201	hypothetical protein predicted by genscan; supported by cDNA: gi_17063175_gb_AY062110.1_	SYNC1 protein	At2g25460
262254_at	4.2	A	0.80542	49	P	0.000244	3.7	1.7	5.7	I	0.000692	unknown protein similar to GDSL-motif lipase/hydrolase-like protein GI:9759145 from [Arabidopsis thaliana]	GDSL-motif lipase/hydrolase protein	At1g53920
260783_at	4.5	A	0.665527	66.3	P	0.005859	3.7	1.9	5.5	I	0.000618	ethylene response factor, putative similar to ethylene response factor 1 GB:AAD03544 GI:4128208 from [Arabidopsis thaliana]	ethylene response factor, putative	At1g06160
259133_at	3.5	A	0.753906	94.8	P	0.00293	3.7	1.6	5.7	I	0.000389	sugar transporter, putative similar to integral membrane protein GB:U43629 from [Beta vulgaris] (Plant Physiol.(1996) 110 (2), 511-520)	sugar transporter, putative	At3g05400
252511_at	5.8	A	0.696289	82.7	P	0.000244	3.7	2	5.3	I	0.000147	putative protein serine/threonine-specific protein kinase (EC 2.7.1.-) lrrpk, Arabidopsis thaliana, PIR:T08975	expressed protein	At3g46280
251612_at	4.5	A	0.780518	59.6	P	0.000732	3.7	1.5	6	I	0.003041	putative protein hypothetical protein T24P15.9 - Arabidopsis thaliana, PIR:T00927	hypothetical protein	At3g57950
265670_s_at	37.8	P	0.008057	458.6	P	0.000244	3.6	3.3	3.8	I	2e-05	unknown protein ;supported by full-length cDNA: Ceres:31665.	expressed protein	At2g32210
260101_at	121.4	P	0.046143	1566.6	P	0.000244	3.6	3	4.3	I	2e-05	putative trypsin inhibitor similar to trypsin inhibitor propeptide GB:AAB68964 [Brassica oleracea]; contains Pfam profile: PF00197 Trypsin and protease inhibitors; supported by cDNA: gi_15450971_gb_AY054566.1_	trypsin inhibitor -related	At1g73260
255340_at	30.3	P	0.005859	312.1	P	0.000244	3.6	2.9	4.3	I	2e-05	putative receptor-like protein kinase	receptor-related protein kinase	At4g04490
255341_at	37.8	P	0.001953	359.2	P	0.000244	3.6	2.3	4.9	I	0.000966	putative receptor-like protein kinase	receptor-related protein kinase	At4g04500
249890_at	19.5	P	0.023926	372.3	P	0.000244	3.6	2.1	5.2	I	2e-05	putative protein contains similarity to DNA-binding protein	WRKY family transcription factor	At5g22570
260015_at	40.4	M	0.056152	451.8	P	0.000244	3.6	2.4	4.7	I	2e-05	putative S-adenosyl-L-methionine:trans-caffeoyl-Coenzyme A 3-O-methyltransferase similar to S-adenosyl-L-methionine:trans-caffeoyl-Coenzyme A 3-O-methyltransferase GB:AAA62426 [Arabidopsis thaliana] (function=disease resistance); supported by cDNA: gi_682727_gb_L40031.1_ATHORF	caffeoyl-CoA 3-O-methyltransferase, putative	At1g67980
263207_at	3.2	A	0.5	106.2	P	0.000732	3.6	1.8	5.5	I	3.5e-05	putative endoxyloglucan transferase similar to xyloglucan endotransglycosylase-related protein XTR4 (pir|IS71223);supported by full-length cDNA: Ceres:27813.	xyloglucan endotransglycosylase, putative	At1g10550
263231_at	7.3	A	0.567627	96	P	0.001953	3.6	1.8	5.3	I	2e-05	putative indole-3-acetate beta-glucosyltransferase similar to indole-3-acetate beta-glucosyltransferase GB:AAD32293	glycosyltransferase family	At1g05680
261020_at	27	A	0.095215	237.8	P	0.000244	3.6	1.8	5.3	I	3.5e-05	hypothetical protein similar to reticuline oxidase-like protein GB:CAB45850 GI:5262224 from [Arabidopsis thaliana]; supported by cDNA: gi_15293132_gb_AY051000.1_	FAD-linked oxidoreductase family	At1g26390
260904_at	21.3	A	0.19458	482.3	P	0.000244	3.6	1.9	5.3	I	0.000618	unknown protein	expressed protein	At1g02450
258895_at	4	A	0.533936	82.9	P	0.001953	3.6	0.5	6.8	I	0.002032	putative epoxide hydrolase similar to epoxide hydrolase GB:BAA09852 from [Glycine max];supported by full-length cDNA: Ceres:1355.	epoxide hydrolase, putative	At3g05600
258498_at	1.5	A	0.665527	49.7	P	0.01416	3.6	2	5.3	I	4e-05	unknown protein similar to pollen coat protein GB:CAA63531 from [Brassica oleracea]; supported by cDNA: gi_14335127_gb_AY037243.1_	expressed protein	At3g02480
252736_at	4.8	A	0.943848	76.6	P	0.046143	3.6	2.5	4.8	I	0.000241	kinesin -like protein kinesin-like protein ZCF125, Arabidopsis thaliana, EMBL:AB028468	kinesin -related protein	At3g43210
250500_at	3.3	A	0.601074	89.6	P	0.000244	3.6	1.8	5.3	I	2e-05	periaxin - like protein periaxin, Rattus norvegicus, PIR:I58157; supported by cDNA: gi_15451135_gb_AY054648.1_	proline-rich protein family	At5g09530
249477_s_at	1.2	A	0.850342	37.4	P	0.001953	3.6	1	6.2	I	0.000389	germin - like protein probable germin type 2, Arabidopsis thaliana, PIR:H71408	germin-like protein, putative	At5g38930
246984_at	3.3	A	0.696289	93.2	P	0.023926	3.6	2.1	5.1	I	2.3e-05	cytochrome P450	cytochrome P450 family	At5g67310
257363_at	5.2	A	0.633789	98.3	P	0.030273	3.6	1.6	5.6	I	0.000865	hypothetical protein predicted by genscan	C2 domain-containing protein	At2g45760
266778_at	4.3	A	0.753906	59.5	P	0.001953	3.5	1.8	5.3	I	0.00225	putative cytochrome P450	cytochrome p450 family	At2g29090
260668_at	1.3	A	0.870361	17.6	P	0.018555	3.5	1.7	5.4	I	0.00225	unknown protein ;supported by full-length cDNA: Ceres:39579.	expressed protein	At1g19530
257823_at	7.5	A	0.850342	89.5	P	0.008057	3.5	1.4	5.5	I	3.5e-05	integral membrane protein, putative contains Pfam profile: PF01988 integral membrane protein; similar to nodulin-21 GB:CAA34506 [Glycine max]; supported by cDNA: gi_14030610_gb_AF375396.1_AF375396	integral membrane protein -related	At3g25190
253842_at	13.2	A	0.466064	147.8	P	0.046143	3.5	1.3	5.7	I	0.00225	putative protein putative proteins from Arabidopsis thaliana; supported by cDNA: gi_17063190_gb_AY062118.1_	expressed protein	At4g27860
251950_at	4.9	A	0.633789	64	P	0.01416	3.5	1.2	5.9	I	0.003041	zinc finger - like protein Zat11 zinc finger protein, Arabidopsis thaliana, EMBL:ATRZAT11	zinc finger - like protein	At3g53600
245034_at	5.3	A	0.904785	68.1	P	0.018555	3.5	2	5.1	I	0.000692	putative serpin	serpin, putative	At2g26390
266415_at	181	P	0.008057	1568.1	P	0.000732	3.4	2.5	4.2	I	2e-05	putative nonspecific lipid-transfer protein ;supported by full-length cDNA: Ceres:18328.	nonspecific lipid transfer protein 2 (LTP 2)	At2g38530
263979_at	103.6	P	0.030273	1177.3	P	0.000244	3.4	2.1	4.6	I	2e-05	En/Spm-like transposon protein related to En/Spm transposon family of maize;supported by full-length cDNA: Ceres:41214.	protodermal factor 1	At2g42840
256252_at	12.5	P	0.010742	169.9	P	0.000244	3.4	2.6	4.2	I	3.5e-05	glucosyl transferase, putative similar to zeatin O-xylosyltransferase SP:P56725 [Phaseolus vulgaris (Kidney bean) (French bean)]	glycosyltransferase family	At3g11340
252415_at	229	P	0.000732	2388.6	P	0.000244	3.4	2.9	4	I	2e-05	glutamine-dependent asparagine synthetase ; supported by cDNA: gi_16930406_gb_AF419557.1_AF419557	glutamine-dependent asparagine synthetase	At3g47340
265100_at	6	A	0.432373	70	P	0.000732	3.4	1.3	5.5	I	0.000692	hypothetical protein predicted by genscan;supported by full-length cDNA: Ceres:25903.	expressed protein	At1g31010
263948_at	15.8	A	0.432373	216.8	P	0.000244	3.4	1.9	4.8	I	2e-05	similar to harpin-induced protein hin1 from tobacco ;supported by full-length cDNA: Ceres:26418.	harpin-induced protein 1 family (HIN1)	At2g35980
255110_at	11.7	A	0.828613	71.2	P	0.005859	3.4	0.9	5.8	I	0.003041	peroxidase C2 precursor like protein peroxidase (EC 1.11.1.7) C2 precursor - Armoracia rusticana,PID:d1014846	peroxidase, putative	At4g08770
254396_at	15.2	A	0.466064	203.7	P	0.000244	3.4	2.3	4.5	I	4.6e-05	peptide transporter - like protein peptide transporter (ptr1) - Hordeum vulgare,AF023472	peptide transporter - like protein	At4g21680
251633_at	14.3	A	0.432373	130.1	P	0.000244	3.4	1.5	5.3	I	2.3e-05	putative protein metalloendopeptidase NRD2 convertase - Rattus sp, EMBL: X93208	hypothetical protein	At3g57460
245136_at	2.1	A	0.850342	69.8	P	0.00293	3.4	1.9	4.9	I	2e-05	putative auxin-regulated protein	auxin-induced (indole-3-acetic acid induced) protein-related	At2g45210
259382_s_at	94.2	P	0.000244	1931.8	P	0.000244	3.3	2.3	4.4	I	7.8e-05	jasmonate inducible protein isolog ;supported by full-length cDNA: Ceres:119153.	myrosinase binding protein, putative	At3g16430
266353_at	0.9	A	0.953857	10.6	P	0.046143	3.3	1.6	4.9	I	0.001201	unknown protein ;supported by full-length cDNA: Ceres:17603.	major latex protein (MLP)-related	At2g01520
264756_at	4.3	A	0.828613	67.7	P	0.00415	3.3	1.2	5.4	I	0.000618	receptor protein kinase (IRK1), putative similar to receptor protein kinase (IRK1) GI:836953 from [Ipomoea trifida]	receptor protein kinase (IRK1) -related	At1g61370
263963_at	5.6	A	0.888428	95.3	P	0.00415	3.3	1.6	5	I	0.000147	putative DNA-binding protein RAV2	DNA-binding protein, putative	At2g36080
263216_s_at	12.4	A	0.432373	149.9	P	0.000244	3.3	2	4.6	I	2e-05	putative reticuline oxidase-like protein similar to GB:P30986 from [Eschscholzia californica] ( berberine bridge-forming enzyme ), ESTs gb|F19886, gb|Z30784 and gb|Z30785 come from this gene	FAD-linked oxidoreductase family	At1g30720
261005_at	8.2	A	0.5	132.6	P	0.00415	3.3	2.9	3.8	I	2e-05	hypothetical protein similar to reticuline oxidase-like protein GB:CAB45850 GI:5262224 from [Arabidopsis thaliana]	FAD-linked oxidoreductase family	At1g26420
259559_at	16.4	A	0.149658	211.8	P	0.000732	3.3	2.7	3.9	I	4e-05	hypothetical protein	wall-associated kinase 3	At1g21240
256319_at	4.6	A	0.780518	50.9	P	0.005859	3.3	1.9	4.8	I	2.7e-05	trehalose-phosphatase, putative contains TIGRfam profile: TIGR00685: trehalose-phosphatase;supported by full-length cDNA: Ceres:255364.	trehalose-6-phosphate phosphatase, putative	At1g35910
254252_at	8.9	A	0.665527	177.9	P	0.000244	3.3	1.5	5.1	I	4.6e-05	serine/threonine kinase - like protein KI domain interacting kinase 1, Zea mays	receptor-like protein kinase, putative	At4g23310
253753_at	54.3	A	0.533936	714.1	P	0.000732	3.3	1.9	4.7	I	2e-05	glycine-rich protein like glycine-rich protein - Onobrychis viciifolia,PID:g2565429; supported by full-length cDNA: Ceres: 22677.	glycine-rich protein	At4g29030
252908_at	38.3	A	0.27417	442.6	P	0.000244	3.3	2.4	4.1	I	2e-05	putative protein	expressed protein	At4g39670
249896_at	6.4	A	0.303711	99.8	P	0.000732	3.3	2	4.5	I	0.000492	unknown protein ; supported by cDNA: gi_14532613_gb_AY039931.1_	expressed protein	At5g22530
249197_at	17.2	A	0.246094	120.3	P	0.000244	3.3	1.9	4.7	I	7.8e-05	putative protein contains similarity to calmodulin;supported by full-length cDNA: Ceres:99348.	calmodulin-related protein, putative	At5g42380
264524_at	53.9	P	0.001953	479	P	0.000244	3.2	1.6	4.8	I	3e-05	tat-binding protein, putative Highly Similar to branched-chain amino acid aminotransferase; Location of EST gb|T44177 and gb|AA395381; supported by cDNA: gi_15293208_gb_AY051038.1_	tat-binding protein -related	At1g10070
245317_at	142.9	P	0.030273	1425.8	P	0.000244	3.2	2.9	3.6	I	2e-05	hypothetical protein ; supported by full-length cDNA: Ceres: 26019.	expressed integral membrane protein common family	At4g15610
262153_at	3.4	A	0.780518	38.2	P	0.005859	3.2	1.3	5.1	I	0.001077	unknown protein	expressed protein	At1g52710
260386_at	9	A	0.780518	84.9	P	0.001221	3.2	1.9	4.6	I	6.8e-05	putative strictosidine synthase similar to STRICTOSIDINE SYNTHASE 1/2 PRECURSOR GB:P94111;supported by full-length cDNA: Ceres:17206.	strictosidine synthase family	At1g74010
258805_at	9.4	A	0.601074	142.2	P	0.008057	3.2	1.6	4.7	I	0.000618	putative beta-1,3-glucanase similar to beta-1,3-glucanase GB:S12402 [Nicotiana sp], GB:CAA03908 [Citrus sinensis], GB:S44364 [Lycopersicon esculentum]	glycosyl hydrolase family 17	At3g04010
255149_at	2.4	A	0.828613	74.7	P	0.00293	3.2	1.5	5	I	3e-05	KNAT1 homeobox-like protein	KNAT1 homeobox-related protein	At4g08150
250286_at	62.4	A	0.171387	895.1	P	0.000244	3.2	2.6	3.7	I	0.003355	auxin-responsive - like protein Nt-gh3 deduced protein, Nicotiana tabacum, EMBL:AF123503	auxin-responsive - like protein	At5g13320
247954_at	113.9	A	0.149658	965	P	0.000244	3.2	2.5	3.8	I	2e-05	beta-galactosidase (emb|CAB64740.1) ; supported by cDNA: gi_15451017_gb_AY054589.1_	glycosyl hydrolase family 35 (beta-galactosidase)	At5g56870
262085_at	114.1	P	0.010742	536.3	P	0.000244	3.1	2.4	3.8	I	2e-05	hypothetical protein predicted by genemark.hmm	hypothetical protein	At1g56060
260568_at	204.6	P	0.001221	1917.7	P	0.000244	3.1	2.6	3.5	I	2e-05	endochitinase isolog	glycosyl hydrolase family 19 (chitinase)	At2g43570
255630_at	55	P	0.023926	478	P	0.000244	3.1	2.5	3.6	I	2e-05	putative phosphoribosylanthranilate transferase	C2 domain-containing protein	At4g00700
265471_at	61.3	A	0.149658	538.9	P	0.000244	3.1	2.2	4	I	2e-05	putative peroxidase ATP2a ;supported by full-length cDNA: Ceres:3571.	peroxidase, putative (ATP2a)	At2g37130
264617_at	1.6	A	0.72583	15.4	P	0.046143	3.1	0.7	5.6	I	0.004481	unknown protein	expressed protein	At2g17660
261021_at	32.6	A	0.080566	332.2	P	0.000244	3.1	1.9	4.3	I	8.8e-05	hypothetical protein similar to reticuline oxidase-like protein GB:CAB45850 GI:5262224 from [Arabidopsis thaliana]; supported by cDNA: gi_13430839_gb_AF360332.1_AF360332	FAD-linked oxidoreductase family	At1g26380
257950_at	5.9	A	0.601074	54.4	P	0.010742	3.1	1.3	4.9	I	0.004481	putative UDP-glucose glucosyltransferase similar to GB:Q40284 from [Manihot esculenta]	UDP-glycosyltransferase family	At3g21780
254971_at	9.5	A	0.780518	82.3	P	0.005859	3.1	1.3	4.8	I	6e-05	major intrinsic protein (MIP) - like nodulin-26, Glycine max., PIR2:JQ2285; supported by full-length cDNA: Ceres: 36655.	major intrinsic protein (MIP) family	At4g10380
254726_at	5.8	A	0.753906	88.4	P	0.023926	3.1	1.2	4.9	I	0.001486	isoflavone reductase-like protein isoflavone reductase-like protein, Lupinus albus, gb:U48590	pinoresinol-lariciresinol reductase, putative	At4g13660
266292_at	90.8	P	0.018555	836.5	P	0.000244	3	2.4	3.7	I	2e-05	putative tropinone reductase ;supported by full-length cDNA: Ceres:14555.	short-chain dehydrogenase/reductase family protein (tropinone reductase, putative)	At2g29350
263852_at	127.7	P	0.001953	870.8	P	0.000244	3	1.8	4.2	I	2e-05	putative mutT domain protein	MutT/nudix family protein	At2g04450
259385_at	36.9	P	0.01416	404.2	P	0.001221	3	1.9	4.1	I	4e-05	hypothetical protein predicted by genscan+	expressed protein	At1g13470
254271_at	46.6	P	0.005859	379.5	P	0.000244	3	2.4	3.5	I	2e-05	serine/threonine kinase - like protein KI domain interacting kinase 1 (KIK1), Zea mays	serine/threonine kinase - like protein	At4g23150
266156_at	33.1	A	0.334473	306.1	P	0.000244	3	1.8	4.2	I	5.2e-05	hypothetical protein predicted by genscan	expressed protein	At2g28110
265674_at	24.6	A	0.552734	242.4	P	0.001953	3	1.3	4.7	I	0.000219	unknown protein ; supported by full-length cDNA: Ceres: 40344.	expressed protein	At2g32190
264026_at	13.9	A	0.567627	66.7	P	0.030273	3	1.9	4.1	I	0.002753	glycine-rich protein (AtGRP2) Same as GB: U39072; supported by cDNA: gi_1063683_gb_U39072.1_ATU39072	glycine-rich protein (AtGRP2)	At2g21060
262640_at	13.3	A	0.432373	131.5	P	0.001953	3	0.2	5.7	I	0.000214	hypothetical protein	---	At1g62763
259439_at	7.8	A	0.5	106.1	P	0.001953	3	0.9	5	I	0.003041	1-aminocyclopropane-1-carboxylate synthase (ACC synthase) almost identical to 1-aminocyclopropane-1-carboxylate synthase GI:166578 from [Arabidopsis thaliana]; supported by cDNA: gi_166579_gb_M95595.1_ATHACSC	1-aminocyclopropane-1-carboxylate synthase 2 (ACC synthase 2) (ACS2) (ACC1)	At1g01480
258957_at	31.3	A	0.334473	239.3	P	0.000732	3	1.9	4	I	4.6e-05	feebly-like protein contains similarity to feebly protein GB:S70648 [Lycopersicon esculentum]; supported by cDNA: gi_14595998_gb_AY042787.1_	feebly-related protein	At3g01420
257952_at	14	A	0.466064	136.2	P	0.000244	3	1.8	4.3	I	0.00013	putative peroxidase almost identical to GB:CAA66965 and GB:CAA67360 from [Arabidopsis thaliana];supported by full-length cDNA: Ceres:118626.	peroxidase, putative	At3g21770
251293_at	13.2	A	0.366211	88.9	P	0.001221	3	2.2	3.8	I	8.8e-05	hypothetical protein	expressed protein	At3g61930
250575_at	18.5	A	0.366211	283.7	P	0.000244	3	1.3	4.6	I	0.000552	putative protein	expressed protein	At5g08240
250201_at	4.7	A	0.870361	61	P	0.008057	3	1.7	4.3	I	0.000114	ankyrin - like protein 270 kDa ankyrin G isoform, Rattus norvegicus, EMBL:AF102552	ankyrin - like protein	At5g14230
246927_s_at	30.4	A	0.067627	345.9	P	0.000244	3	2.2	3.8	I	2e-05	nodulin - like protein nodulin, Glycine max, EMBL:AF065435	nodulin - like protein	At5g25260
259507_at	97.7	P	0.00293	1061.6	P	0.000244	2.9	2	3.7	I	2e-05	unknown protein	AAA-type ATPase family	At1g43910
254265_s_at	122.6	P	0.001953	1218.5	P	0.000732	2.9	2.8	3.1	I	2.3e-05	serine threonine kinase - like protein KI domain interacting kinase 1 (KIK1), Zea mays; supported by cDNA: gi_13506746_gb_AF224706.1_AF224706	serine threonine kinase - like protein	At4g23140
253687_at	69.9	P	0.037598	302.8	P	0.000244	2.9	2.3	3.5	I	2e-05	putative protein ;supported by full-length cDNA: Ceres:142647.	expressed protein	At4g29520
252417_at	105.5	P	0.000732	717.5	P	0.000244	2.9	1.9	3.8	I	2e-05	putative calcium-binding protein calcium binding domains (EF hand) of several proteins	calcium-binding EF-hand family protein	At3g47480
250666_at	26.8	P	0.037598	161.2	P	0.000732	2.9	2.5	3.3	I	4.6e-05	SPF1-like protein SPF1 protein - Ipomoea batatas (sweet potato), PIR:S51529;supported by full-length cDNA: Ceres:115195.	WRKY family transcription factor	At5g07100
250580_at	124.5	P	0.023926	870.8	P	0.000244	2.9	2.5	3.3	I	2e-05	glutamate dehydrogenase 2 ; supported by cDNA: gi_14423477_gb_AF386976.1_AF386976	glutamate dehydrogenase 2	At5g07440
248322_at	154.1	P	0.000244	1270	P	0.000244	2.9	2.1	3.6	I	2e-05	putative protein similar to unknown protein (emb|CAA71173.1)	heavy-metal-associated domain-containing protein	At5g52760
258809_at	19.5	M	0.056152	278.7	P	0.000732	2.9	0.5	5.4	I	0.001486	NAM-like protein (no apical meristem) similar to NAM GB:CAA63101 [Petunia x hybrida]	No apical meristem (NAM) protein family	At3g04070
261763_at	92.1	A	0.149658	429.9	P	0.000244	2.9	1.8	4	I	2e-05	ABC transporter, putative similar to ABC transporter GI:9279716 from [Arabidopsis thaliana]	ABC transporter family protein	At1g15520
259735_at	2	A	0.72583	23.7	P	0.030273	2.9	2.3	3.6	I	0.003355	Expressed protein ; supported by full-length cDNA: Ceres: 262193.	expressed protein	At1g64405
258078_at	8.8	A	0.633789	74.9	P	0.000244	2.9	1.3	4.4	I	4.6e-05	unknown protein ;supported by full-length cDNA: Ceres:141813.	expressed protein	At3g25870
256576_at	24.9	A	0.398926	256.8	P	0.000244	2.9	2	3.8	I	2e-05	zinc finger protein (PMZ), putative identical to putative zinc finger protein (PMZ) GB:AAD37511 GI:5006473 [Arabidopsis thaliana]	zinc finger protein (PMZ) -related	At3g28210
254215_at	4.1	A	0.753906	107.7	P	0.000244	2.9	1.3	4.6	I	2.3e-05	putative Na+/H+-exchanging protein Na+/H+-exchanging protein slr1595 - Synechocystis sp., EMBL:D90902	cation/hydrogen exchanger, putative (CHX17)	At4g23700
253505_at	2.3	A	0.904785	32.1	P	0.00415	2.9	1.1	4.8	I	0.000101	Cytochrome P450-like protein flavonoid 3 ,5 -hydroxylase, Campanula medium, PATCHX:D1003951	cytochrome p450 family	At4g31970
251761_at	15.1	A	0.149658	90.8	P	0.000244	2.9	2.1	3.6	I	6e-05	glucuronosyl transferase - like protein glucuronosyl transferase homolog, Lycopersicon esculentum, PIR:S39507; supported by full-length cDNA: Ceres: 39040.	glycosyltransferase family	At3g55700
249377_at	24.6	A	0.334473	172.4	P	0.000244	2.9	1.3	4.5	I	0.000389	putative protein predicted proteins, Arabidopsis thaliana;supported by full-length cDNA: Ceres:11539.	expressed protein	At5g40690
246687_at	12.7	A	0.870361	216.2	P	0.001953	2.9	0.8	5.1	I	4e-05	putative protein proline-rich protein APG - Arabidopsis thaliana, PIR:S21961; supported by full-length cDNA: Ceres: 34612.	GDSL-motif lipase/hydrolase protein	At5g33370
245523_at	17.8	A	0.303711	155.3	P	0.000244	2.9	1	4.8	I	0.003355	drought-induced protein like	drought-induced protein (Di21)	At4g15910
266267_at	77.3	P	0.00293	582.4	P	0.000244	2.8	2.4	3.2	I	2e-05	putative glutathione S-transferase ; supported by cDNA: gi_14423533_gb_AF387004.1_AF387004	glutathione transferase, putative	At2g29460
254869_at	75.1	P	0.000244	519.3	P	0.000244	2.8	2.5	3.1	I	2e-05	protein kinase - like protein KI domain interacting kinase 1 -Zea mays,PIR2:T02053	protein kinase family	At4g11890
250445_at	310.6	P	0.001953	2126.1	P	0.000244	2.8	2.5	3	I	2e-05	nucleoid DNA-binding protein cnd41 - like protein nucleoid DNA-binding protein cnd41, chloroplast, common tobacco, PIR:T01996	nucleoid DNA-binding protein cnd41 - like protein	At5g10760
250351_at	53.1	P	0.00293	416.1	P	0.000244	2.8	2.2	3.4	I	2e-05	heat shock protein 17.6A	heat shock protein 17.6A	At5g12030
248163_at	91.2	P	0.030273	686.4	P	0.000244	2.8	1.8	3.8	I	2.3e-05	auxin-responsive-like protein ; supported by cDNA: gi_11041725_dbj_AB050596.1_AB050596	auxin-responsive-related protein	At5g54510
261430_at	44.1	A	0.080566	234.6	P	0.00293	2.8	1.8	3.7	I	2.7e-05	hypothetical protein predicted by genemark.hmm	transducin / WD-40 repeat protein family	At1g18830
260527_at	4.6	A	0.696289	31.2	P	0.000244	2.8	1.7	4	I	8.8e-05	unknown protein ;supported by full-length cDNA: Ceres:20378.	expressed protein	At2g47270
258975_at	25.2	A	0.398926	147.7	P	0.000244	2.8	2	3.7	I	0.000241	putative WRKY-like transcriptional regulator protein similar to WRKY1 GB:AAC49527 (Petroselinum crispum); supported by full-length cDNA: Ceres: 1415.	WRKY family transcription factor	At3g01970
257798_at	26.5	A	0.149658	241.1	P	0.000244	2.8	1.4	4.1	I	2e-05	unknown protein	expressed protein	At3g15950
256243_at	14.4	A	0.633789	180	P	0.000732	2.8	1.6	4	I	0.000101	basic chitinase identical to basic chitinase GB:AAA32769 GI:166666 [Arabidopsis thaliana] (Plant Physiol. 93, 907-914 (1990)); supported by cDNA: gi_15451095_gb_AY054628.1_	glycosyl hydrolase family 19 (basic endochitinase)	At3g12500
253046_at	74	A	0.080566	522.1	P	0.000244	2.8	1.9	3.6	I	2e-05	cytochrome P450 - like protein cytochrome P450, Glycyrrhiza echinata, AB001379;supported by full-length cDNA: Ceres:253698.	cytochrome P450, putative	At4g37370
252484_at	2.8	A	0.953857	28.7	P	0.001221	2.8	0.3	5.4	I	0.000241	glucuronosyl transferase-like protein glucuronosyl transferase homolog, ripening-related - Lycopersicon esculentum,PIR2:S39507	glucuronosyl transferase-related protein	At3g46690
251419_at	15.5	A	0.466064	136.5	P	0.001221	2.8	1.6	4	I	4.6e-05	putative protein various predicted proteins, Arabidopsis thaliana	hypothetical protein	At3g60470
248932_at	36.8	A	0.432373	371.5	P	0.000732	2.8	1.8	3.8	I	2e-05	peptide transporter	peptide transporter	At5g46050
251430_at	1	A	0.665527	10.2	M	0.056152	2.8	1.3	4.3	I	0.000774	putative protein hypothetical protein At2g44430 - Arabidopsis thaliana, EMBL:AAC16089; supported by cDNA: gi_15912230_gb_AY056393.1_	DNA-binding protein family	At3g60110
262177_at	128.3	P	0.000244	808.8	P	0.000244	2.7	2.1	3.3	I	2e-05	isochorismate synthase (icsI) identical to isochorismate synthase (icsI) GB:AF078080 (catalyzes chorismic acid to isochorismic acid Plant Physiol. 118 (4), 1536 (1998)); supported by cDNA: gi_3348076_gb_AF078080.1_AF078080	isochorismate synthase 1 (isochorismate mutase) (ICS1)	At1g74710
259757_at	177.4	P	0.000244	1243.8	P	0.000244	2.7	2.4	3	I	2e-05	putative thioredoxin similar to protein disulfide isomerase precursor GB:P29828 [Medicago sativa]; Pfam HMM hit: Thioredoxins	protein disulfide isomerase, putative	At1g77510
258947_at	31.9	P	0.030273	273.5	P	0.000732	2.7	1.7	3.8	I	2e-05	hypothetical protein similar to calmodulin-like protein GB:CAB42906 [Arabidopsis thaliana]; Pfam HMM hit: EF hand; supported by full-length cDNA: Ceres: 7252.	calmodulin-related protein, putative	At3g01830
258277_at	76.7	P	0.046143	494	P	0.000732	2.7	2.2	3.2	I	2e-05	putative cytochrome P450 similar to cytochrome P450 71B2 GB:O65788 [Arabidopsis thaliana]	cytochrome P450 71B15	At3g26830
256596_at	148.8	P	0.046143	1027.8	P	0.001221	2.7	2.3	3.1	I	2e-05	hypothetical protein predicted by genemark.hmm	AAA-type ATPase family	At3g28540
256431_s_at	61.3	P	0.00415	383.7	P	0.000244	2.7	2.3	3.1	I	2e-05	putative disease resistance protein similar to disease resistance protein GB:AAC78591 [Lycopersicon esculentum]	disease resistance protein family (LRR)	At3g11010
246405_at	85.1	P	0.023926	705	P	0.000244	2.7	1.9	3.6	I	2e-05	disease resistance protein RPP1-WsB, putative similar to disease resistance protein RPP1-WsB GI:9279731 from [Arabidopsis thaliana]	disease resistance protein (TIR class), putative	At1g57630
246133_at	77.2	P	0.046143	323.4	P	0.000244	2.7	1.8	3.5	I	2e-05	aldehyde oxidase AAO1 ; supported by cDNA: gi_2792301_gb_AF039895.1_AF039895	aldehyde oxidase 1 (AO1)	At5g20960
267053_s_at	11.4	A	0.567627	147.3	P	0.000732	2.7	1.5	3.8	I	6.8e-05	peroxidase	peroxidase, putative	At2g38390
266596_at	32.6	A	0.111572	179.5	P	0.000244	2.7	1.1	4.2	I	0.000438	hypothetical protein predicted by genscan and genefinder	expressed protein	At2g46150
259075_at	10.8	A	0.303711	104.5	P	0.023926	2.7	1.1	4.3	I	0.000241	putative N2,N2-dimethylguanosine tRNA methyltransferase similar to N2,N2-dimethylguanosine tRNA methyltransferase GB:CAA20101 GI:6901242 (Schizosaccharomyces pombe)	N2,N2-dimethylguanosine tRNA methyltransferase -related	At3g02320
258203_at	83.5	A	0.129639	388.5	P	0.000244	2.7	1.3	4.2	I	2.7e-05	hypothetical protein predicted by genemark.hmm	expressed protein	At3g13950
254385_s_at	44.5	A	0.219482	411.7	P	0.000244	2.7	1.1	4.2	I	3e-05	putative protein CGI-131 protein, Homo sapiens, AF151889;supported by full-length cDNA: Ceres:14645.	expressed protein	At4g21830
253340_s_at	11.3	A	0.466064	88.6	P	0.000244	2.7	1.2	4.3	I	0.000114	WD-repeat protein -like protein WD-repeat protein -Daucus carota,PID:g2253631; supported by cDNA: gi_6491863_gb_AF029263.1_AF029263	WD-40 repeat protein family	At4g33260
253181_at	34.6	A	0.533936	225.1	P	0.000244	2.7	1.5	3.8	I	2e-05	amino acid permease - like protein Lily mRNA, Lilium longiflorum, gb:D21814;supported by full-length cDNA: Ceres:36461.	amino acid transporter family	At4g35180
251065_at	26.8	A	0.366211	199.8	P	0.000244	2.7	1.3	4.1	I	4e-05	lipid-transfer protein-like lipid-transfer protein - Nicotiana glauca, EMBL:AF151214	lipid transfer protein, putative	At5g01870
247005_at	7.9	A	0.665527	56.1	P	0.008057	2.7	1	4.3	I	0.000618	adenylylsulfate kinase-like protein ;supported by full-length cDNA: Ceres:125039.	adenylylsulfate kinase-related protein	At5g67520
266119_at	154.2	P	0.00293	934.9	P	0.000244	2.6	2.2	3.1	I	2e-05	protease inhibitor II identical to GB:X69139, contains a gamma-thionin family signature (PDOC00725); supported by cDNA: gi_13878184_gb_AF370355.1_AF370355	plant defensin protein, putative (PDF2.2)	At2g02100
258589_at	97	P	0.005859	574.1	P	0.000244	2.6	1.9	3.2	I	2e-05	putative GDSL-motif lipase/acylhydrolase contains Pfam profile: lipase/acylhydrolase with GDSL-like motif;supported by full-length cDNA: Ceres:1323.	GDSL-motif lipase/hydrolase protein	At3g04290
249775_at	149.6	P	0.000244	798.5	P	0.000244	2.6	2.2	3	I	2e-05	squalene monooxygenase 1,2 (squalene epoxidase 1,2) (se 1,2) (sp|O65402)	squalene monooxygenase 1,2 (squalene epoxidase 1,2) (SQP1,2) (SE1,2)	At5g24160
248062_at	189.9	P	0.008057	1362.7	P	0.000244	2.6	2.2	3	I	2e-05	unknown protein ;supported by full-length cDNA: Ceres:4309.	protease inhibitor/seed storage/lipid transfer protein (LTP) family	At5g55450
266988_at	22	A	0.303711	207.5	P	0.000244	2.6	1.1	4	I	2e-05	putative myrosinase-binding protein ;supported by full-length cDNA: Ceres:33545.	jacalin lectin family	At2g39310
261333_at	5	A	0.149658	45	P	0.00293	2.6	0.8	4.5	I	0.001201	hypothetical protein predicted by genemark.hmm	expressed protein	At1g44910
260804_at	22.3	A	0.149658	159.4	P	0.000732	2.6	1.8	3.4	I	6e-05	hypothetical protein predicted by genemark.hmm;supported by full-length cDNA: Ceres:157.	expressed protein	At1g78410
259384_at	31.8	A	0.171387	232.1	P	0.000244	2.6	1.1	4.2	I	6.8e-05	putative lectin contains Pfam profile: PF01419 jacalin-like lectin domain; similar to jasmonate inducible protein GB:Y11483 (Brassica napus), myrosinase binding protein GB:BAA84545 (Arabidopsis thaliana); supported by full-length cDNA: Ceres: 38051.	jacalin lectin family	At3g16450
256426_at	13.5	A	0.334473	90.8	P	0.000244	2.6	1.3	3.9	I	0.00013	hypothetical protein predicted by genscan+; supported by cDNA: gi_14334761_gb_AY035054.1_	expressed protein	At1g33420
249813_at	18.8	A	0.398926	147.9	P	0.000732	2.6	1	4.3	I	0.000189	acyltransferase ; supported by full-length cDNA: Ceres: 35357.	hydroxycinnamoyl benzoyltransferase-related	At5g23940
264434_at	137.2	P	0.030273	860.1	P	0.000244	2.5	1.9	3.2	I	2e-05	hypothetical protein predicted by genscan; supported by cDNA: gi_13937239_gb_AF372975.1_AF372975	ankyrin repeat protein family	At1g10340
262832_s_at	806.6	P	0.000244	4524.2	P	0.000244	2.5	2.2	2.8	I	2e-05	unknown protein	expressed protein	At1g14870
259327_at	41.6	P	0.00293	312.4	P	0.000244	2.5	1.4	3.5	I	2e-05	putative lectin contains Pfam profile: PF01419 jacalin-like lectin domain; similar to jasmonate inducible protein GB:Y11483 (Brassica napus), myrosinase binding protein GB:BAA84545 (Arabidopsis thaliana); supported by cDNA: gi_14334869_gb_AY035108.1_	jacalin lectin family	At3g16460
256933_at	196.5	P	0.001221	1023.8	P	0.000244	2.5	2.3	2.8	I	2e-05	unknown protein contains Pfam profile:PF00279 LTP:Plant lipid transfer protein family;supported by full-length cDNA: Ceres:19287.	protease inhibitor/seed storage/lipid transfer protein (LTP) family	At3g22600
255543_at	135	P	0.046143	457.2	P	0.000244	2.5	1.9	3.1	I	2e-05	predicted protein of unknown function similar to bacterial tolB proteins but unclear if T7B11.13 is involved in viral transport	expressed protein	At4g01870
253754_at	192.1	P	0.000732	999.1	P	0.000244	2.5	2.2	2.9	I	2e-05	glycine-rich protein like glycine-rich protein 5 - Arabidopsis thaliana,PIR2:JQ1064; supported by full-length cDNA: Ceres: 33435.	putative glycine-rich protein 5	At4g29020
251884_at	44.1	P	0.001221	278.1	P	0.000244	2.5	1.7	3.3	I	2e-05	embryonic abundant protein -like embryonic abundant protein EMB34, Picea glauca, PIR:T09281; supported by full-length cDNA: Ceres: 6529.	embryonic abundant protein -related	At3g54150
251642_at	160.9	P	0.000732	1196.1	P	0.000244	2.5	1.9	3.1	I	2e-05	imbibition protein homolog probable imbibition protein - Brassica oleracea, PIR:S45033; supported by cDNA: gi_15292676_gb_AY050772.1_	glycosyl hydrolase family 36	At3g57520
247655_at	107.7	P	0.000732	627.3	P	0.000244	2.5	2	3	I	2e-05	zinc finger protein Zat12 ;supported by full-length cDNA: Ceres:40576.	zinc finger protein Zat12	At5g59820
247293_at	105.4	P	0.001953	629.1	P	0.000244	2.5	1.8	3.1	I	2e-05	putative protein similar to unknown protein (pir |T03813)	expressed protein	At5g64510
246368_at	57.1	P	0.018555	218.1	P	0.000244	2.5	1.8	3.1	I	2e-05	light repressible receptor protein kinase, putative similar to light repressible receptor protein kinase GI:1321686 from [Arabidopsis thaliana]	leucine rich repeat protein kinase, putative	At1g51890
259502_at	101	M	0.056152	468.5	P	0.000244	2.5	2.3	2.8	I	0.003355	unknown protein ; supported by cDNA: gi_15146331_gb_AY049307.1_	Kelch repeat containing F-box protein family	At1g15670
265221_s_at	6.8	A	0.665527	40.5	P	0.000732	2.5	1.1	3.9	I	0.000346	putative glutamate decarboxylase ; supported by cDNA: gi_13605709_gb_AF361836.1_AF361836	glutamate decarboxylase	At2g02010
263153_s_at	21.8	A	0.334473	249.6	P	0.000244	2.5	1	4.1	I	0.001832	myrosinase-associated protein, putative similar to myrosinase-associated protein GI:1769969 from [Brassica napus];supported by full-length cDNA: Ceres:101419.	myrosinase-associated protein, putative	At1g54010
262543_at	3.8	A	0.828613	36.6	P	0.008057	2.5	0.8	4.1	I	0.001486	Expressed protein ; supported by full-length cDNA: Ceres: 27688.	expressed protein	At1g34245
262229_at	161.1	A	0.067627	652.2	P	0.000732	2.5	2.2	2.8	I	2e-05	unknown protein ; supported by cDNA: gi_14335125_gb_AY037242.1_	expressed protein	At1g68620
261531_at	12.6	A	0.696289	68.9	P	0.00293	2.5	1.6	3.5	I	0.000189	RB-binding protein -like similar to retinoblastoma binding protein (RB-binding) GB:CAB63108 [Homo sapiens]; supported by cDNA: gi_14532667_gb_AY039958.1_	RB-binding protein -related	At1g63490
256169_at	4.9	A	0.72583	126.2	P	0.00293	2.5	0.4	4.6	I	4e-05	receptor protein kinase, putative contains Pfam profiles: PF00069: Eukaryotic protein kinase domain, multiple PF00560: Leucine Rich Repeat	leucine rich repeat protein kinase, putative	At1g51800
267546_at	125.9	P	0.000732	718.4	P	0.000244	2.4	1.8	3.1	I	2e-05	putative disease resistance protein	disease resistance protein family	At2g32680
260919_at	149.6	P	0.010742	910.7	P	0.000244	2.4	1.4	3.4	I	2e-05	hypothetical protein predicted by genemark.hmm	expressed protein	At1g21520
257623_at	115.4	P	0.000244	691.6	P	0.000244	2.4	1.8	2.9	I	2e-05	cytochrome P450, putative contains Pfam profile: PF00067 cytochrome P450	cytochrome P450 71B23	At3g26210
257061_at	96.8	P	0.046143	887.2	P	0.000244	2.4	1.3	3.5	I	3e-05	hypothetical protein predicted by genscan+	hypothetical protein	At3g18250
254327_at	67.2	P	0.00293	364.5	P	0.000244	2.4	1.5	3.3	I	2e-05	RCc3- like protein RCc3 protein, Oryza sativa, PIR2:S53012;supported by full-length cDNA: Ceres:270276.	protease inhibitor/seed storage/lipid transfer protein (LTP) family	At4g22490
252373_at	92.8	P	0.023926	412.4	P	0.000732	2.4	1.8	2.9	I	3e-05	disease resistance protein EDS1 ; supported by cDNA: gi_15028150_gb_AY046025.1_	disease resistance protein (EDS1)	At3g48090
252060_at	40	P	0.037598	268.4	P	0.001221	2.4	1.8	3	I	2.3e-05	putative protein other hypothetical proteins in Arabidopsis thaliana; supported by cDNA: gi_6457330_gb_AF188329.1_AF188329	phytoalexin-deficient 4 protein (pad4)	At3g52430
248912_at	42.9	P	0.001953	186.5	P	0.000244	2.4	1.8	3	I	2.3e-05	GDSL-motif lipase/hydrolase-like protein ;supported by full-length cDNA: Ceres:18389.	GDSL-motif lipase/hydrolase protein	At5g45670
245038_at	258.9	P	0.000732	1652.3	P	0.000244	2.4	2.3	2.5	I	2e-05	similar to latex allergen from Hevea brasiliensis ;supported by full-length cDNA: Ceres:1999.	patatin, putative	At2g26560
267385_at	19.9	A	0.111572	113.5	P	0.001221	2.4	1.4	3.4	I	7.8e-05	unknown protein highly similar to GP|2435515|AF024504	CHP-rich zinc finger protein, putative	At2g44380
264007_at	91.9	A	0.171387	550	P	0.008057	2.4	1.6	3.3	I	2.3e-05	putative proline-rich protein	proline-rich protein family	At2g21140
262603_at	33.3	A	0.303711	160.7	P	0.001953	2.4	2	2.7	I	8.8e-05	hypothetical protein Is a member of the PF|00903 gyloxalase family. ESTs gb|T44721, gb|T21844 and gb|AA395404 come from this gene; supported by full-length cDNA: Ceres: 5364.	glyoxalase family protein (lactoylglutathione lyase family protein)	At1g15380
261927_at	6.6	A	0.665527	90.7	P	0.030273	2.4	0.2	4.5	I	6.8e-05	RING-H2 zinc finger protein ATL5, putative similar to RING-H2 zinc finger protein ATL5 GI:4928401 from [Arabidopsis thaliana]	RING-H2 zinc finger protein ATL5 -related	At1g22500
260225_at	21.4	A	0.567627	229	P	0.001953	2.4	1.5	3.3	I	2e-05	putative glutathione S-transferase similar to putative glutathione S-transferase GB:CAA10060 [Arabidopsis thaliana]; contains Pfam profile: PF00043 Glutathione S-transferases;supported by full-length cDNA: Ceres:40734.	glutathione transferase, putative	At1g74590
260166_at	16.8	A	0.533936	104.3	P	0.00415	2.4	1.4	3.3	I	3e-05	homeobox protein (GLABRA2) identical to homeobox protein (GLABRA2) (homeobox-leucine zipper protein ATHB-10) (HD-ZIP protein ATHB-10) GB:P46607 [Arabidopsis thaliana]; supported by cDNA: gi_13430763_gb_AF360294.1_AF360294	homeodomain protein GLABRA2 (GL2)	At1g79840
259921_at	4.1	A	0.80542	28.1	P	0.008057	2.4	0.9	3.9	I	0.003041	putative protein kinase similar to protein kinase APK1A GB:Q06548 [Arabidopsis thaliana]	protein kinase, putative	At1g72540
259550_at	59	A	0.111572	477	P	0.000244	2.4	1.4	3.3	I	3e-05	hypothetical protein ;supported by full-length cDNA: Ceres:265772.	arabinogalactan-protein (AGP5)	At1g35230
259391_s_at	52.7	A	0.171387	276.8	P	0.000244	2.4	1.9	2.8	I	2e-05	delta 9 desaturase, putative similar to delta 9 desaturase GI:2970034 from [Arabidopsis thaliana]	fatty acid desaturase family protein	At1g06350
254853_at	5.5	A	0.5	33.2	P	0.023926	2.4	1.3	3.5	I	0.000438	putative DNA-binding protein AT-hook protein 2 - Arabidopsis thaliana, PID:e1253680	DNA-binding protein -related	At4g12080
254314_at	62.7	A	0.219482	223.8	P	0.000732	2.4	1.8	3.1	I	0.000114	extensin - like protein hybrid proline-rich protein, Zea mays, PIR2:JQ1663	protease inhibitor/seed storage/lipid transfer protein (LTP) family	At4g22470
252345_at	46.2	A	0.171387	224.5	P	0.000244	2.4	1.5	3.4	I	2e-05	hypothetical protein	hypothetical protein	At3g48640
251206_at	10.8	A	0.633789	58.2	P	0.008057	2.4	1.1	3.6	I	0.001486	putative protein various predicted proeteins, Arabidopsis thaliana;supported by full-length cDNA: Ceres:6263.	expressed protein	At3g63090
250287_at	8	A	0.432373	171.4	P	0.000244	2.4	1.2	3.6	I	5.2e-05	putative protein AP2 domain containing protein RAP2.6, Arabidopsis thaliana, EMBL:AF003099	AP2 domain transcription factor family	At5g13330
247618_at	17.8	A	0.533936	76.5	P	0.00415	2.4	2.1	2.7	I	2.3e-05	receptor like protein kinase receptor like protein kinase, Arabidopsis thaliana, PIR:T47484	receptor like protein kinase	At5g60280
245736_at	37.3	A	0.246094	233.8	P	0.000244	2.4	1.3	3.5	I	2e-05	Dr4(protease inhibitor) identical to Dr4 GI:469114 from [Arabidopsis thaliana]; supported by cDNA: gi_13877842_gb_AF370184.1_AF370184	Dr4(protease inhibitor)	At1g73330
267567_at	53.3	P	0.037598	178.4	P	0.000244	2.3	1.4	3.2	I	3e-05	putative cytochrome P450	cytochrome P450 71A13	At2g30770
266761_at	76.6	P	0.008057	326	P	0.000732	2.3	1.5	3	I	2.7e-05	putative alcohol dehydrogenase	short-chain dehydrogenase/reductase family protein	At2g47130
265161_at	115.8	P	0.037598	506	P	0.000732	2.3	1.8	2.8	I	2.7e-05	putative vacuolar sorting receptor similar to (gi|3033390); similar to EST dbj|C72582	spot 3 protein and vacuolar sorting receptor AtELP6, putative	At1g30900
261934_at	152.7	P	0.000732	734.4	P	0.000244	2.3	1.8	2.7	I	2e-05	UDP-glucose glucosyltransferase, putative similar to UDP-glucose glucosyltransferase GI:6561805 from [Sorghum bicolor]	glycosyltransferase family	At1g22400
261135_at	148.9	P	0.000244	715.4	P	0.000244	2.3	2.1	2.6	I	4e-05	defensin AMP1, putative similar to PIR:S66219 from [Clitoria ternatea]	plant defensin protein, putative (PDF1.4)	At1g19610
260203_at	68.7	P	0.037598	230.5	P	0.000244	2.3	1.9	2.7	I	2e-05	NAM-like protein similar to NAM (no apical meristem) GB:CAA63101 from [Petunia x hybrida]	No apical meristem (NAM) protein family	At1g52890
259410_at	105.6	P	0.046143	460	P	0.000244	2.3	1.7	2.9	I	2e-05	hypothetical protein predicted by genemark.hmm	expressed protein	At1g13340
258362_at	29	P	0.018555	261.6	P	0.000244	2.3	1.3	3.4	I	2.3e-05	unknown protein	expressed protein	At3g14280
257203_at	67.7	P	0.000244	313.3	P	0.000244	2.3	1.8	2.8	I	2e-05	xyloglucan endotransglycosylase, putative similar to xyloglucan endotransglycosylase 1 GB:CAA10231 from [Fagus sylvatica] (Plant Physiol.(1999) 119, 1148-1148);supported by full-length cDNA: Ceres:10852.	xyloglucan endotransglycosylase, putative	At3g23730
255941_at	41.4	P	0.030273	290.5	P	0.000244	2.3	1.1	3.5	I	3e-05	mitochondrial inner membrane translocase component, putative similar to mitochondrial inner membrane translocase component Tim17a GI:4378524 from [Mus musculus]	mitochondrial inner membrane translocase component -related	At1g20350
255479_at	574.6	P	0.000244	2880.1	P	0.000244	2.3	1.5	3.2	I	2e-05	coded for by A. thaliana cDNA T46835 similar to several small proteins (~100 aa) that are induced by heat, auxin, ethylene and wounding such as Phaseolus aureus indole-3-acetic acid induced protein ARG (SW:32292);supported by full-length cDNA: Ceres:23194.	late embryogenesis abundant protein family	At4g02380
251400_at	288.9	P	0.000244	1448.8	P	0.000244	2.3	2	2.6	I	2e-05	putative protein prib5, Ribes nigrum, EMBL:RNI7578;supported by full-length cDNA: Ceres:31361.	expressed protein	At3g60420
249983_at	125.2	P	0.000244	657.1	P	0.000244	2.3	1.7	2.8	I	2e-05	putative protein S-receptor kinase PK3 precursor, maize, PIR:T02753;supported by full-length cDNA: Ceres:154037.	expressed protein	At5g18470
249481_at	56	P	0.01416	304	P	0.000244	2.3	1.7	3	I	2e-05	frnE protein - like frnE protein, Deinococcus radiodurans, PIR:E75491;supported by full-length cDNA: Ceres:10982.	frnE protein - like	At5g38900
248551_at	159	P	0.000244	877.3	P	0.000244	2.3	1.6	3	I	2e-05	putative protein similar to unknown protein (pir||T05562); supported by full-length cDNA: Ceres: 158397.	expressed protein	At5g50200
247314_at	39.2	P	0.018555	220.6	P	0.000244	2.3	1.2	3.4	I	2e-05	3(2),5-bisphosphate nucleotidase (emb|CAB05889.1)	3(2),5-bisphosphate nucleotidase (emb|CAB05889.1)	At5g64000
246909_at	61.5	P	0.001953	377.5	P	0.000732	2.3	1	3.5	I	0.00013	putative protein predicted protein, Oryza sativa	expressed protein	At5g25770
257382_at	171.4	P	0.001953	1037.8	P	0.000244	2.3	1.8	2.8	I	2e-05	hypothetical protein predicted by genscan and genefinder	WRKY family transcription factor	At2g40750
266995_at	57	A	0.219482	278	P	0.000732	2.3	0.5	4.1	I	0.000346	putative cytochrome P450	cytochrome P450 family	At2g34500
266270_at	21.5	A	0.533936	113.8	P	0.000244	2.3	0.8	3.7	I	3e-05	putative glutathione S-transferase ; supported by cDNA: gi_11096003_gb_AF288185.1_AF288185	glutathione transferase, putative	At2g29470
266052_at	5.1	A	0.466064	60.8	P	0.01416	2.3	0.9	3.8	I	0.000307	putative WRKY-type DNA binding protein	WRKY family transcription factor	At2g40740
265658_at	20.1	A	0.5	108.1	P	0.008057	2.3	0.6	4.1	I	0.000438	putative aspartate aminotransferase ; supported by cDNA: gi_15982837_gb_AY057526.1_	aminotransferase family	At2g13810
264832_at	19.2	A	0.398926	154.2	P	0.001953	2.3	0.4	4.2	I	0.000167	unknown unknown	unknown	At1g03660
259040_at	46.8	A	0.334473	257.1	P	0.000244	2.3	1.2	3.5	I	6.8e-05	putative glutathione transferase similar to glutathione transferase GB:CAA71784 [Glycine max];supported by full-length cDNA: Ceres:21546.	glutathione transferase, putative	At3g09270
255575_at	44.6	A	0.129639	204.7	P	0.000244	2.3	1.6	3	I	6e-05	predicted protein of unknown function similar to F3D13.3 similar to M. truncatula MtN21, GenBank accession number Y15293	nodulin MtN21 family protein	At4g01430
253024_at	10.1	A	0.850342	43.6	P	0.001221	2.3	0.8	3.8	I	0.000167	putative protein	proline-rich protein family	At4g38080
252136_at	55	A	0.149658	295.5	P	0.000732	2.3	1.9	2.8	I	2.7e-05	calmodulin-like protein flagellar calmodulin - Naegleria gruberi, PID:g458232; supported by cDNA: gi_166647_gb_L12115.1_ATHCALLGA	calmodulin-related protein, putative	At3g50770
248963_at	1.1	A	0.696289	20.6	P	0.001953	2.3	0.5	4.1	I	7.8e-05	unknown protein	hypothetical protein	At5g45700
257478_at	6	A	0.633789	40.8	P	0.005859	2.3	0.4	4.1	I	0.004481	hypothetical protein similar to putative serine/threonine-specific protein kinase GI:7270012 from [Arabidopsis thaliana]	WAK-like kinase (WLK)	At1g16130
267461_at	205.5	P	0.001953	810.3	P	0.000244	2.2	1.9	2.6	I	2e-05	putative auxin-regulated protein ;supported by full-length cDNA: Ceres:1711.	auxin-regulated protein	At2g33830
266167_at	348.2	P	0.001221	1614	P	0.000244	2.2	2.1	2.3	I	2e-05	unknown protein ;supported by full-length cDNA: Ceres:114031.	(YLS5) proteaseI (pfpI)-like protein, complete cds	At2g38860
264148_at	30.2	P	0.010742	173.2	P	0.000244	2.2	1.2	3.1	I	2e-05	NAM (no apical meristem)-like protein, putative similar to NAM (no apical meristem)-like protein GI:9759589 from (Arabidopsis thaliana)	NAM (no apical meristem)-related protein	At1g02220
263034_at	229.9	P	0.000732	1343.5	P	0.000244	2.2	1.4	2.9	I	2e-05	pollen allergen-like protein similar to major allergen Bet v 1 GB:CAA96544 GI:1321726 from [Betula pendula]; supported by full-length cDNA: Ceres: 6145.	Bet v I allergen family	At1g24020
261339_at	228.1	P	0.000732	992.6	P	0.000244	2.2	2.1	2.4	I	2e-05	protein kinase, putative similar to many predicted protein kinases	leucine-rich repeat transmembrane protein kinase, putative	At1g35710
254741_s_at	54.7	P	0.018555	291	P	0.000244	2.2	1.1	3.3	I	2e-05	putative disease resistance protein Hcr9-9A, Lycopersicon pimpinellifolium, gb:AJ002236	disease resistance protein family	At4g13900
254447_at	83.1	P	0.005859	387.3	P	0.000244	2.2	1.8	2.6	I	2e-05	berberine bridge enzyme - like protein ; supported by cDNA: gi_14194126_gb_AF367269.1_AF367269	FAD-linked oxidoreductase family	At4g20860
252921_at	110.7	P	0.008057	524.2	P	0.000244	2.2	1.7	2.7	I	2e-05	putative protein DNA damage-inducible protein - Synechocystis sp.,PIR2:S77364	enhanced disease susceptibility 5 (Eds5) (salicylic acid induction deficient 1) (Sid1)	At4g39030
249754_at	923.9	P	0.000244	4106.4	P	0.000244	2.2	1.9	2.5	I	2e-05	flavanone 3-hydroxylase-like protein ; supported by full-length cDNA: Ceres: 149654.	oxidoreductase, 2OG-Fe(II) oxygenase family	At5g24530
248060_at	50.3	P	0.030273	226	P	0.000244	2.2	1.1	3.3	I	2e-05	putative protein contains similarity to NRK-related kinase	protein kinase family	At5g55560
245688_at	234.9	P	0.046143	838.8	P	0.000244	2.2	1.6	2.8	I	2e-05	prolin-rich protein, putative similar to prolin-rich protein GI:21045 from [Phaseolus vulgaris]	prolin-rich protein -related	At1g28290
245293_at	105.1	P	0.000732	507.2	P	0.000244	2.2	1.5	2.9	I	2e-05	HSP like protein ; supported by cDNA: gi_15293148_gb_AY051008.1_	heat shock protein hsp70, putative	At4g16660
267483_at	90.3	M	0.056152	331.8	P	0.000244	2.2	1.3	3.1	I	2e-05	unknown protein ;supported by full-length cDNA: Ceres:35441.	expressed protein	At2g02810
254042_at	68.5	M	0.056152	155.1	P	0.000244	2.2	1.6	2.8	I	3e-05	xyloglucan endo-1,4-beta-D-glucanase (XTR-6) ; supported by cDNA: gi_1244757_gb_U43488.1_ATU43488	xyloglucan endotransglycosylase (XTR-6)	At4g25810
265499_at	8.1	A	0.366211	51.3	P	0.000732	2.2	0.7	3.7	I	0.001651	putative glucosyltransferase	glucosyltransferase -related	At2g15480
264280_at	13.8	A	0.567627	59.6	P	0.001953	2.2	0	4.3	I	0.001336	beta-glucosidase, putative similar to beta-glucosidase GI:1155254 from [Prunus avium]	glycosyl hydrolase family 1	At1g61820
262378_at	32.8	A	0.149658	227.7	P	0.000244	2.2	1.4	3	I	2e-05	CCAAT-binding factor B subunit homolog, putative similar to CCAAT-binding factor B subunit homolog GI:1173615 from (Brassica napus); supported by cDNA: gi_15982863_gb_AY057539.1_	CCAAT-binding factor B subunit homolog -related	At1g72830
262124_at	8.8	A	0.828613	51.3	P	0.037598	2.2	0.7	3.7	I	0.000865	nucleoporin 98-like protein similar to nucleoporin 98 GB:AAC50366 GI:1184173 from [Homo sapiens]	nucleoporin 98-related protein	At1g59660
256877_at	58.2	A	0.095215	246.2	P	0.000732	2.2	1.3	3.1	I	2e-05	unknown protein ;supported by full-length cDNA: Ceres:4836.	expressed protein	At3g26470
256803_at	10.3	A	0.601074	55.9	P	0.000732	2.2	0.6	3.8	I	0.001651	cytochrome P450, putative similar to cytochrome P450 GB:A71418 from [Arabidopsis thaliana]	cytochrome P450 family	At3g20960
254253_at	34.4	A	0.334473	154.7	P	0.000244	2.2	1.5	2.9	I	7.8e-05	serine/threonine kinase - like protein serine/threonine kinase, Brassica oleracea	serine threonine kinase - like protein	At4g23320
252977_at	24.4	A	0.171387	122.8	P	0.000244	2.2	1.2	3.2	I	0.003041	Phospholipase like protein Arabidopsis thaliana pEARLI 4 mRNA, PID:g871782	Phospholipase like protein	At4g38560
250891_at	40.9	A	0.095215	121	P	0.000244	2.2	2.1	2.4	I	3.5e-05	fatty acid elongase - like protein KCS1 fatty acid elongase 3-ketoacyl-CoA synthase 1, Arabidopsis thaliana, EMBL:AF053345	beta-ketoacyl-CoA synthase family	At5g04530
247105_at	5	A	0.149658	49.6	P	0.000732	2.2	-0.2	4.7	I	0.001077	putative protein similar to unknown protein (emb|CAB16816.1)	expressed protein	At5g66630
266017_at	364.2	P	0.000732	1976.9	P	0.000244	2.1	1.9	2.3	I	2e-05	unknown protein ; supported by cDNA: gi_14517479_gb_AY039575.1_	expressed protein	At2g18690
264616_at	44.2	P	0.018555	147.3	P	0.001953	2.1	1.2	2.9	I	6.8e-05	unknown protein	CHP-rich zinc finger protein, putative	At2g17740
264223_s_at	47.4	P	0.023926	158.1	P	0.000244	2.1	1.5	2.6	I	2e-05	receptor kinase, putative similar to receptor kinase 1 GI:9294449 from [Arabidopsis thaliana]	receptor kinase -related	At1g67520
263536_at	98.7	P	0.046143	373	P	0.000244	2.1	1.5	2.8	I	2e-05	putative WRKY-type DNA binding protein ;supported by full-length cDNA: Ceres:30071.	WRKY family transcription factor	At2g25000
259489_at	27.3	P	0.046143	131.5	P	0.000732	2.1	1.4	2.8	I	2.3e-05	unknown protein	expressed protein	At1g15790
258331_at	265.5	P	0.005859	755	P	0.000244	2.1	1.7	2.5	I	2e-05	putative coatomer complex subunit similar to subunit of coatomer complex GB:X70476 from [Homo sapiens]	coatomer protein complex, subunit beta 2 (beta prime), putative	At3g15980
257315_at	167.5	P	0.008057	512.2	P	0.000244	2.1	1.8	2.3	I	2e-05	proline oxidase, mitochondrial precursor (osmotic stress-induced proline dehydrogenase) identical to GB:P92983 from [Arabidopsis thaliana] (Plant Cell 8 (8), 1323-1335 (1996))	osmotic stress-induced proline dehydrogenase (pro1)	At3g30775
253485_at	132	P	0.000732	486.6	P	0.000244	2.1	1.6	2.7	I	2e-05	Expressed protein ; supported by full-length cDNA: Ceres: 40692.	WRKY family transcription factor	At4g31800
253099_s_at	133.4	P	0.005859	603.7	P	0.000244	2.1	1.5	2.6	I	2e-05	peroxidase - like protein peroxidase, Arabidopsis thaliana, gb:X98314	peroxidase, putative	At4g37530
251673_at	40	P	0.000244	234	P	0.000244	2.1	1.1	3.1	I	0.000438	beta-1,3-glucanase	glycosyl hydrolase family 17 (beta-1,3-glucanase bg3)	At3g57240
250062_at	91.9	P	0.000244	457.4	P	0.000244	2.1	1.6	2.7	I	2e-05	BCS1 - like protein h-bcs1, Homo sapiens, EMBL:AF026849; supported by cDNA: gi_15810570_gb_AY056324.1_	BCS1 - like protein	At5g17760
249527_at	38	P	0.023926	148.4	P	0.000244	2.1	1.8	2.5	I	2.3e-05	proline oxidase, mitochondrial precursor -like protein PROLINE OXIDASE, MITOCHONDRIAL PRECURSOR, Arabidopsis thaliana, SWISSNEW:PROD	proline oxidase, mitochondrial precursor -related protein	At5g38710
249346_at	442.4	P	0.000244	1728.7	P	0.000244	2.1	2	2.2	I	2e-05	amino acid permease	lysine and histidine specific transporter, putative	At5g40780
246831_at	226.7	P	0.000244	929.2	P	0.000244	2.1	1.8	2.4	I	2e-05	hexose transporter - like protein hexose transporter HT2, Lycopersicon esculentum, EMBL:LES132224; supported by cDNA: gi_15010579_gb_AY045591.1_	hexose transporter, putative	At5g26340
246302_at	247.8	P	0.000244	1291.6	P	0.000244	2.1	1.9	2.3	I	2e-05	Ca2+/H+-exchanging protein-like Arabidopsis thaliana high affinity calcium antiporter CAX1 encoded by GenBank Accession Number U57411	cation exchanger, putative (CAX3)	At3g51860
266910_at	11.7	A	0.533936	68	P	0.001221	2.1	0.9	3.3	I	0.000114	unknown protein	expressed protein	At2g45920
262671_at	17.9	A	0.149658	68	P	0.000244	2.1	0.6	3.6	I	0.000167	calcium-dependent protein kinase, putative similar to calcium-dependent protein kinase GB:AAC25423 GI:3283996 [Nicotiana tabacum]	calcium-dependent protein kinase, putative (CDPK)	At1g76040
262508_at	14.3	A	0.398926	88.6	P	0.001221	2.1	1.5	2.6	I	3.5e-05	serine/threonine kinase, putative similar to serine/threonine kinase GB:Y12531 GI:2181189 from [Brassica oleracea]	S-locus protein kinase family	At1g11300
260005_at	42	A	0.149658	171.7	P	0.001953	2.1	1.4	2.9	I	4e-05	unknown protein ;supported by full-length cDNA: Ceres:13102.	expressed protein	At1g67920
258984_at	83.4	A	0.129639	399.9	P	0.000732	2.1	1.1	3.1	I	3e-05	putative DnaJ protein Pfam HMM hit: DnaJ, prokaryotic heat shock protein	DnaJ protein family	At3g08970
258241_at	11.7	A	0.696289	73	P	0.037598	2.1	0.7	3.5	I	0.000273	hypothetical protein similar to hypothetical protein GB:AAB60912 from [Arabidopsis thaliana]; supported by full-length cDNA: Ceres: 98232.	lateral organ boundaries (LOB) domain protein 25 (LBD25)	At3g27650
254629_at	12.4	A	0.246094	57.8	P	0.00293	2.1	0.8	3.4	I	0.000552	Expressed protein ; supported by full-length cDNA: Ceres: 907.	expressed protein	At4g18425
254521_at	53.1	A	0.219482	249.1	P	0.000732	2.1	1.5	2.7	I	3e-05	putative protein similar to unknown protein (gb|AAC79139.1)	expressed protein	At5g44810
253373_at	84.1	A	0.080566	263.1	P	0.000732	2.1	1.6	2.7	I	2e-05	lysine-ketoglutarate reductase/saccharopine ; supported by cDNA: gi_2052507	lysine-ketoglutarate reductase/saccharopine	At4g33150
265260_at	40.4	P	0.005859	144.7	P	0.000244	2	1.2	2.9	I	4e-05	NAM (no apical meristem)-like protein	No apical meristem (NAM) protein family	At2g43000
264433_at	20.3	P	0.037598	62.6	P	0.000244	2	1.2	2.8	I	0.000189	beta-glucosidase, putative similar to beta-glucosidase GI:804655 from (Hordeum vulgare)	glycosyl hydrolase family 1	At1g61810
263783_at	310.9	P	0.010742	1172.8	P	0.000244	2	1.6	2.4	I	2e-05	putative WRKY-type DNA binding protein ; supported by cDNA: gi_15430276_gb_AY046275.1_	WRKY family transcription factor	At2g46400
261986_s_at	33.9	P	0.030273	178.7	P	0.000244	2	1	3	I	2.3e-05	cytochrome P450, putative similar to CYTOCHROME P450 76C2 GB:O64637 from [Arabidopsis thaliana]	cytochrome P450 monooxygenase	At1g33720
261167_at	58	P	0.00415	260.7	P	0.000244	2	1.3	2.8	I	0.00013	disulfide isomerase-related protein, putative similar to GB:AAB50217 from [Homo sapiens]	protein disulfide isomerase family	At1g04980
260046_at	208.8	P	0.000732	622.7	P	0.000244	2	1.5	2.6	I	2e-05	Expressed protein ; supported by cDNA: gi_16648699_gb_AY058126.1_	calmodulin-binding protein	At1g73800
257690_at	139.6	P	0.018555	417.9	P	0.000244	2	1.6	2.4	I	2.3e-05	unknown protein contains similarity to auxin-induced protein GB:P33082 from [Glycine max]	auxin-induced (indole-3-acetic acid induced) protein family	At3g12830
256337_at	243.2	P	0.000732	1022	P	0.000244	2	1.6	2.4	I	2e-05	unknown protein	expressed protein	At1g72060
254818_at	284.5	P	0.001953	1096.8	P	0.000244	2	1.6	2.4	I	2e-05	pEARLI 1-like protein Arabidopsis thaliana pEARLI 1 mRNA, PID:g871780	protease inhibitor/seed storage/lipid transfer protein (LTP) family	At4g12470
254500_at	115.5	P	0.018555	448.5	P	0.000244	2	1.4	2.5	I	2e-05	vacuolar sorting receptor-like protein BP-80 vacuolar sorting receptor, Pisum sativum, PATCHX:G1737222	spot 3 protein and vacuolar sorting receptor AtELP3	At4g20110
252403_at	57.4	P	0.001221	238.8	P	0.000244	2	1.5	2.5	I	4e-05	hypothetical protein	lipase, putative	At3g48080
252131_at	105.1	P	0.030273	369.4	P	0.000244	2	1.7	2.3	I	4e-05	BCS1 protein-like protein Homo sapiens h-bcs1 (BCS1) mRNA, nuclear gene encoding mitochondrial protein which is involved in the expression of functional mitochondrial ubiquinol-cytochrome c reductase complex probably via the control of expression of Rieske iron-sulphur protein, PI	AAA-type ATPase family	At3g50930
251895_at	105.8	P	0.00293	376.2	P	0.000244	2	1.5	2.4	I	2e-05	class IV chitinase (CHIV)	glycosyl hydrolase family 19 (class IV chitinase)	At3g54420
249581_at	420.6	P	0.00293	1608.9	P	0.000244	2	1.6	2.4	I	2e-05	glutamate--ammonia ligase ; supported by cDNA: gi_16226386_gb_AF428386.1_AF428386	glutamate--ammonia ligase	At5g37600
248092_at	45.9	P	0.030273	198.9	P	0.000732	2	1.2	2.8	I	0.000147	ubiquitin-like protein	ubiquitin family	At5g55170
245052_at	160.2	P	0.005859	497.4	P	0.000244	2	1.4	2.6	I	2e-05	putative pectinesterase	pectinesterase family	At2g26440
256883_at	74.9	M	0.056152	185.1	P	0.000244	2	1.1	3	I	3.5e-05	unknown protein ; supported by cDNA: gi_16612299_gb_AF439843.1_AF439843	expressed protein	At3g26440
266693_at	31.7	A	0.171387	174.4	P	0.000244	2	0.9	3.2	I	0.001832	unknown protein predicted by genscan;supported by full-length cDNA: Ceres:254633.	expressed protein	At2g19800
263475_at	63.6	A	0.303711	317.5	P	0.000244	2	1	3	I	2e-05	Expressed protein ; supported by full-length cDNA: Ceres: 258917.	expressed protein	At2g31945
262630_at	12	A	0.466064	66.6	P	0.001953	2	-0.4	4.5	I	0.004073	unknown protein ;supported by full-length cDNA: Ceres:94974.	phospholipid/glycerol acyltransferase family	At1g06520
262099_s_at	21.5	A	0.601074	84.2	P	0.000244	2	1.2	2.8	I	2.3e-05	auxin-regulated protein GH3, putative similar to auxin-regulated protein GH3 GI:18590 from [Glycine max]	auxin-regulated protein GH3 -related	At1g59500
261242_at	28.5	A	0.432373	132.9	P	0.000244	2	0.6	3.4	I	3e-05	subtilisin-like serine protease contains similarity to subtilase; SP1 GI:9957714 [Oryza sativa]	subtilisin-like serine protease	At1g32960
261216_at	73	A	0.067627	236.3	P	0.000244	2	1.6	2.5	I	4.6e-05	catechol O-methyltransferase, putative similar to catechol O-methyltransferase GI:4808524 from [Thalictrum tuberosum]	O-methyltransferase family 2	At1g33030
256759_at	14.2	A	0.567627	61.6	P	0.00293	2	0.9	3.1	I	0.000189	hypothetical protein predicted by genemark.hmm	expressed protein	At3g25640
254797_at	18	A	0.080566	97.7	P	0.005859	2	1.2	2.8	I	0.001201	putative protein	expressed protein	At4g13030
254543_at	34.2	A	0.246094	149.4	P	0.001221	2	0.8	3.3	I	2.7e-05	putative chitinase chitinase (EC 3.2.1.14) / lysozyme (EC 3.2.1.17) PZ precursor, pathogenesis-related, common tobacco, PIR2:S51591	glycosyl hydrolase family 18	At4g19810
254387_at	91.5	A	0.111572	418.1	P	0.000244	2	1	3	I	2e-05	putative protein CGI-131 protein, Homo sapiens, AF151889;supported by full-length cDNA: Ceres:24573.	expressed protein	At4g21850
250994_at	260.8	A	0.149658	1109.3	P	0.005859	2	1.1	2.9	I	0.000241	dnaK-type molecular chaperone hsc70.1 - like dnaK-type molecular chaperone hsc70.1, Arabidopsis thaliana, PIR:S46302	heat shock protein hsc70-2 (hsc70.2) (hsp70-2)	At5g02490
260943_at	566.2	P	0.000244	2507.5	P	0.000244	2	1.6	2.2	I	2e-05	thioredoxin, putative similar to thioredoxin GI:992966 from [Arabidopsis thaliana]; supported by full-length cDNA: Ceres: 3236.	thioredoxin H-type 5 (TRX-H-5)	At1g45145
259925_at	432.3	P	0.001953	1358.8	P	0.000244	2	1.5	2.4	I	2e-05	thaumatin-like protein similar to thaumatin GB:AAD55090 [Vitis riparia]; contains Pfam profile: PF00314 Thaumatin family; supported by cDNA: gi_14334527_gb_AY035168.1_	pathogenesis-related protein 5 (PR-5)	At1g75040

## Sheet: Down-regulated
Supplemental Table SI. List of genes up-regulated (≥2 fold; P value < 0.02 ) in the Arabidopsis csb3 mutant with respect to wild type (wt) plants.
Probe Set ID	04SE68AraATH1120204_250_Signal	04SE68AraATH1120204_250_Detection	04SE68AraATH1120204_250_Detection p-value	04SE70AraATH1vs04SE68AraATH1_250_Signal	04SE70AraATH1vs04SE68AraATH1_250_Detection	04SE70AraATH1vs04SE68AraATH1_250_Detection p-value	04SE70AraATH1vs04SE68AraATH1_250_Signal Log Ratio	04SE70AraATH1vs04SE68AraATH1_250_Signal Log Ratio Low	04SE70AraATH1vs04SE68AraATH1_250_Signal Log Ratio High	04SE70AraATH1vs04SE68AraATH1_250_Change	04SE70AraATH1vs04SE68AraATH1_250_Change p-value	Descriptions	Title	AGI ID
251045_s_at	12.3	P	0.023926	0.1	A	0.850342	-6.2	-8.9	-3.5	D	0.996645	putative protein various predicted proteins, Arabidopsis thaliana	CHP-rich zinc finger protein, putative	At5g02360
245047_at	5944.6	P	0.000244	117.3	P	0.000732	-5.7	-6.7	-4.7	D	0.99998	PSII 32 KDa protein	---	psbA
245007_at	1835.8	P	0.000244	43.7	A	0.067627	-5.1	-5.6	-4.5	D	0.99998	PSI P700 apoprotein A1	---	psaA
246704_at	30.9	M	0.056152	0.5	A	0.80542	-4.8	-6.5	-3	D	0.99775	putative protein	hypothetical protein	At5g28090
255034_at	18.2	P	0.018555	0.5	A	0.780518	-4.7	-6.9	-2.5	D	0.999853	putative protein Phaseolus vulgaris cDNA to retrotransposon Tpv2-1c,PID:e1429069	hypothetical protein	At4g09540
250744_at	31.1	P	0.046143	1.9	A	0.466064	-4.4	-5.5	-3.3	D	0.999833	putative protein strong similarity to unknown protein (emb|CAB81597.1)	hypothetical protein	At5g05840
245275_at	190.5	P	0.000244	8.9	A	0.533936	-4.4	-5.4	-3.4	D	0.99998	beta-amylase ; supported by cDNA: gi_166601_gb_M73467.1_ATHAMYB	glycosyl hydrolase family 14 (beta-amylase)	At4g15210
245002_at	2006.2	P	0.000244	149.2	P	0.001221	-3.9	-4.2	-3.6	D	0.99998	PSII D2 protein	---	psbD
256779_at	42.9	M	0.056152	2.4	A	0.171387	-3.9	-6	-1.7	D	0.995927	beta-fructofuranosidase, putative similar to beta-fructofuranosidase 1 GB:S37212 from [Arabidopsis thaliana]	glycosyl hydrolase family 32	At3g13784
246519_at	291.7	P	0.005859	36.7	P	0.037598	-3.7	-4.9	-2.6	D	0.999911	proline-rich protein other proline-rich proteins	proline-rich protein	At5g15780
252367_at	668.8	P	0.001221	35	A	0.366211	-3.7	-4.5	-3	D	0.999973	putative protein MEL-26, Caenorhabditis elegans, U67737; supported by cDNA: gi_14532781_gb_AY040015.1_	expressed protein	At3g48360
265878_at	33.8	P	0.046143	1.5	A	0.5	-3.6	-5.7	-1.6	D	0.999611	putative SUPERMAN-like C2H2 zinc finger transcription factor	C2H2-type zinc finger protein family	At2g42410
257441_at	30.9	M	0.056152	3.5	A	0.533936	-3.6	-5.4	-1.8	D	0.998799	putative GDSL-motif lipase/hydrolase similar to APG proteins; pFAM domain PF00657	GDSL-motif lipase/hydrolase protein	At2g04020
262211_at	768.6	P	0.001953	95.8	P	0.018555	-3.5	-4.3	-2.6	D	0.999811	AP2 domain containing protein, putative similar to AP2 domain containing protein RAP2.1 GI:2281627 from [Arabidopsis thaliana]	AP2 domain transcription factor, putative	At1g74930
245006_at	7050.5	P	0.000244	640.7	P	0.000244	-3.5	-4	-3	D	0.99998	PSI P700 apoprotein A2	---	psaB
244975_at	2079.8	P	0.000244	195.4	P	0.000244	-3.5	-4	-3	D	0.99998	PSII 10KDa phosphoprotein	---	psbH
264346_at	97.8	P	0.001221	8.3	A	0.27417	-3.4	-4.7	-2	D	0.99998	putative amino-cyclopropane-carboxylic acid oxidase (ACC oxidase) Strong similarity to amino-cyclopropane-carboxylic acid oxidase gb|L27664 from Brassica napus. ESTs gb|Z48548 and gb|Z48549 come from this gene; supported by cDNA: gi_15450652_gb_AY052694.1_	1-aminocyclopropane-1-carboxylate oxidase (ACC oxidase), putative	At1g12010
251586_at	413.9	P	0.000732	51.3	P	0.010742	-3.3	-3.4	-3.1	D	0.99998	zinc finger-like protein several zinc finger proteins - Arabidopsis thaliana	zinc finger-related protein	At3g58070
245009_at	2545.6	P	0.000244	174.6	P	0.001221	-3.3	-3.7	-3	D	0.99998	ribosomal protein S4	---	rps4.chloroplast
245017_at	2046.9	P	0.000244	226.7	P	0.001221	-3.3	-3.8	-2.8	D	0.99998	PSI I protein	---	psaI
244992_s_at	1180.6	P	0.000244	122.9	P	0.000244	-3.3	-3.4	-3.2	D	0.99998	ribosomal protein S7	---	rps7.1_chloroplast
249052_at	782	P	0.000244	106.2	P	0.000244	-3.2	-3.5	-2.8	D	0.99998	antifungal protein-like (PDF1.2)	plant defensin protein, putative (PDF1.2a)	At5g44420
263384_at	158.2	P	0.008057	11.8	A	0.398926	-3.2	-4	-2.3	D	0.999833	hypothetical protein predicted by genscan and genefinder; supported by cDNA: gi_15450730_gb_AY053407.1_	expressed protein	At2g40130
251511_at	45.8	P	0.008057	5.1	A	0.19458	-3.2	-4.9	-1.5	D	0.998168	putative protein several hypothetical proteins - Arabidopsis thaliana	hypothetical protein	At3g59180
244998_at	487.4	P	0.000244	54.2	P	0.023926	-3.1	-3.8	-2.4	D	0.99998	RNA polymerase beta subunit-1	---	rpoC1
244971_at	3071.9	P	0.001953	177.6	P	0.001953	-3.1	-3.3	-3	D	0.999932	ATP-dependent protease subunit	---	clpP
263055_at	20.7	P	0.037598	2.8	A	0.633789	-3.1	-4.2	-2	D	0.996301	unknown protein	hypothetical protein	At2g04600
258115_at	25	P	0.00415	1.8	A	0.567627	-3.1	-5.4	-0.8	D	0.999759	hypothetical protein predicted by gescan+	hypothetical protein	At3g14670
257233_at	37.7	P	0.046143	3.8	A	0.533936	-3.1	-4.4	-1.8	D	0.999034	hypothetical protein similar to SF16 protein GB:CAA52782 [Helianthus annuus]	expressed protein	At3g15050
245024_at	2974.2	P	0.000244	528.5	P	0.000732	-3	-3.5	-2.6	D	0.99998	ATPase alpha subunit	---	atpA
245010_at	906.3	P	0.000244	101	P	0.00293	-2.9	-3.3	-2.4	D	0.99998	NADH dehydrogenase subunit	---	ndhJ
245011_at	666.1	P	0.000244	95.1	P	0.000732	-2.9	-3	-2.7	D	0.99998	photosystem II G protein	---	psbG
245015_at	424.5	P	0.000244	61.2	P	0.00293	-2.9	-3.8	-2	D	0.99998	large subunit of riblose-1,5-bisphosphate carboxylase/oxygenase	---	rbcL
244972_at	980.4	P	0.001221	114.2	P	0.030273	-2.9	-3.2	-2.6	D	0.99998	PSII 47KDa protein	---	psbB
263174_at	718.5	P	0.000732	79.7	P	0.005859	-2.8	-3	-2.6	D	0.999965	jasmonate inducible protein, putative similar to jasmonate inducible protein GI:9279638 from [Arabidopsis thaliana]	Kelch repeats protein family	At1g54040
244965_at	598.1	P	0.000732	75.3	P	0.005859	-2.8	-3	-2.6	D	0.99998	hypothetical protein	---	ORF31
250082_at	41.4	P	0.046143	5	A	0.432373	-2.8	-3.2	-2.5	D	0.999448	polygalacturonase-like protein	polygalacturonase, putative	At5g17200
247814_at	331.6	P	0.000244	42.1	P	0.00415	-2.7	-3.1	-2.4	D	0.99998	polyneuridine aldehyde esterase-like; also similar to alpha-hydroxynitrile lyase ;supported by full-length cDNA: Ceres:123228.	hydrolase, alpha/beta fold family	At5g58310
265665_at	728.4	P	0.000244	120.7	P	0.000244	-2.6	-2.8	-2.3	D	0.99998	cysteine proteinase contains similarity to cysteine protease SPCP1 GI:13491750 from [Ipomoea batatas]	cysteine proteinase	At2g27420
244976_at	6557	P	0.000244	1278.6	P	0.000244	-2.6	-3.3	-2	D	0.99998	cytochrome B6	---	petB
257365_x_at	1626.3	P	0.000244	394.8	P	0.000244	-2.6	-3	-2.3	D	0.99998	putative antifungal protein	plant defensin protein, putative (PDF1.2b)	At2g26020
261150_at	99.2	P	0.005859	17.5	A	0.246094	-2.6	-2.9	-2.3	D	0.99997	floral nectary-specific protein, putative similar to GB:AAF22289 from [Brassica rapa subsp. pekinensis] (Plant Mol. Biol. 42 (4), 647-655 (2000)); supported by cDNA: gi_13676828_gb_AY008434.1_	S-adenosyl-L-methionine:jasmonic acid carboxyl methyltransferase (JMT)	At1g19640
262883_at	1593.2	P	0.000244	248.2	P	0.000244	-2.5	-2.8	-2.2	D	0.99998	ammonium transporter, puitative similar to ammonium transporter GI:5880357 from [Arabidopsis thaliana]; supported by cDNA: gi_4324713_gb_AF110771.1_AF110771	ammonium transporter, puitative	At1g64780
262226_at	184.2	P	0.000732	30.5	P	0.008057	-2.5	-3	-2.1	D	0.99997	Expressed protein ; supported by full-length cDNA: Ceres: 17598.	senescence-associated protein -related	At1g53885
244961_at	4576.3	P	0.000244	715.5	P	0.000244	-2.5	-3.2	-1.8	D	0.99998	hypothetical protein	---	ycf5
267545_at	118.3	P	0.001953	17.3	M	0.056152	-2.5	-4.9	-0.2	D	0.999853	unknown protein	glycine-rich protein	At2g32690
262449_at	35.3	P	0.005859	6.1	A	0.246094	-2.5	-3.7	-1.2	D	0.999932	hypothetical protein similar to hypothetical protein GB:AAD49999 GI:5734734 from [Arabidopsis thaliana]	transducin / WD-40 repeat protein family	At1g11160
261059_at	162.1	P	0.00415	21.8	A	0.171387	-2.5	-3.1	-1.8	D	0.99998	transcription factor TINY, putative similar to transcription factor TINY GB:CAA64359 GI:1246403 from [Arabidopsis thaliana];supported by full-length cDNA: Ceres:25524.	AP2 domain transcription factor, putative	At1g01250
265722_at	1794.1	P	0.000244	321.2	P	0.000244	-2.4	-2.7	-2	D	0.99998	putative chlorophyll a/b binding protein ; supported by full-length cDNA: Ceres: 6454.	light-harvesting chlorophyll a/b binding protein	At2g40100
265387_at	966.6	P	0.000244	214.4	P	0.00293	-2.4	-2.7	-2	D	0.99998	unknown protein ;supported by full-length cDNA: Ceres:34827.	expressed protein	At2g20670
259783_at	689.5	P	0.000244	137.1	P	0.001221	-2.4	-2.8	-2	D	0.99998	auxin-induced protein, putative similar to SP:P33083 from [Glycine max];supported by full-length cDNA: Ceres:9311.	auxin-induced (indole-3-acetic acid induced) protein, putative	At1g29510
255604_at	1355.4	P	0.000244	248.9	P	0.000244	-2.4	-2.6	-2.2	D	0.99998	hypothetical protein	expressed protein	At4g01080
244996_at	456.6	P	0.000244	85.7	P	0.00415	-2.4	-2.8	-2	D	0.99998	ribosomal protein S2	---	rps2
254323_at	76.8	P	0.037598	21.2	A	0.171387	-2.4	-4.1	-0.8	D	0.998923	putative protein auxin-induced protein 10A, Glycine max., PIR2:JQ1099	auxin-induced (indole-3-acetic acid induced) protein family	At4g22620
245874_at	39.3	P	0.046875	5.2	A	0.5	-2.4	-4.2	-0.5	D	0.998398	unknown protein	proline-rich extensin, putative	At1g26250
248246_at	254.7	P	0.000244	62.3	P	0.000732	-2.3	-2.7	-2	D	0.99998	putative protein contains similarity to MYB family transcription factor	myb family transcription factor	At5g53200
245290_at	2171.4	P	0.000244	439.5	P	0.000244	-2.3	-2.6	-2	D	0.99998	hypothetical protein ; supported by cDNA: gi_15292862_gb_AY050865.1_	expressed protein	At4g16490
245048_at	2768.2	P	0.000244	594.5	P	0.000244	-2.3	-2.6	-2	D	0.99998	orf within trnK intron orf within trnK intron	---	matK
244967_at	6940.7	P	0.000244	1506.3	P	0.000244	-2.3	-3	-1.6	D	0.99998	PSI J protein	---	psaJ
244936_at	1192.3	P	0.000244	235.3	P	0.000244	-2.3	-2.7	-1.9	D	0.99998	NADH dehydrogenase ND1	---	ndhA
244940_at	191.6	P	0.000244	46.9	P	0.00293	-2.3	-2.9	-1.8	D	0.99998	ribosomal protein S12 (trans-splice part 2 of 2)	---	rps12.2
265397_at	33.5	P	0.046143	6	A	0.366211	-2.3	-4.2	-0.5	D	0.999034	hypothetical protein predicted by genscan	hypothetical protein	At2g11090
254024_at	141.9	P	0.001953	25.3	A	0.19458	-2.3	-3	-1.7	D	0.99998	putative pathogenesis-related protein gene PR-1 protein - Medicago truncatula, PIR2:S47171	pathogenesis-related protein, putative	At4g25780
254003_at	30	P	0.037598	3.9	A	0.171387	-2.3	-3.8	-0.8	D	0.996301	hypothetical protein	hypothetical protein	At4g26290
266436_at	127	P	0.001221	35.1	P	0.008057	-2.2	-2.6	-1.7	D	0.99998	putative clathrin binding protein (epsin)	clathrin binding protein (epsin) -related	At2g43160
261226_at	1074.6	P	0.000244	200	P	0.000244	-2.2	-2.6	-1.8	D	0.99998	expansin S2 precursor, putative similar to GB:U30460 from [Cucumis sativus];supported by full-length cDNA: Ceres:11011.	expansin, putative (EXP11)	At1g20190
260287_at	1293.7	P	0.000244	303.9	P	0.000244	-2.2	-2.4	-1.9	D	0.99998	unknown protein contains two Kelch motifs; supported by full-length cDNA: Ceres: 32885.	Kelch repeat containing F-box protein family	At1g80440
249278_at	407.1	P	0.001953	87.4	P	0.018555	-2.2	-2.6	-1.8	D	0.99998	putative protein strong similarity to unknown protein (gb|AAF19684.1)	hydrolase, alpha/beta fold family	At5g41900
248676_at	393.3	P	0.000732	89.8	P	0.000732	-2.2	-2.5	-1.9	D	0.999948	putative protein similar to unknown protein (gb|AAC72543.1)	male sterility MS5 family	At5g48850
245018_at	2459.7	P	0.000244	566.3	P	0.000244	-2.2	-2.5	-1.8	D	0.999977	hypothetical protein	---	ycf4
244974_at	112.8	P	0.001221	24.8	P	0.023926	-2.2	-3	-1.4	D	0.999954	PSII low MW protein	---	psbN
244935_at	5591.8	P	0.000244	1031.9	P	0.000244	-2.2	-2.6	-1.8	D	0.99998	NADH dehydrogenase subunit	---	ndhI
263416_at	29.8	P	0.023926	3.9	A	0.432373	-2.2	-3.4	-1.1	D	0.998923	hypothetical protein contains protein kinase domain	protein kinase family	At2g17170
255366_x_at	53.2	P	0.037598	13.6	A	0.19458	-2.2	-3	-1.5	D	0.999135	putative transposon protein	pseudogene, similar to prpol (gypsy_Ty3-element) (Zea mays) (GB:AAD11615)	At4g04050
247573_at	198.7	P	0.005859	38.7	A	0.095215	-2.2	-2.8	-1.7	D	0.99998	anthocyanin 5-aromatic acyltransferase - like protein anthocyanin 5-aromatic acyltransferase, Gentiana triflora, EMBL:AB010708; supported by cDNA: gi_14335039_gb_AY037199.1_	transferase family	At5g61160
266901_at	182.3	P	0.000244	52.8	P	0.000732	-2.1	-2.6	-1.7	D	0.99998	hypothetical protein predicted by genscan	expressed protein	At2g34600
265478_at	976.9	P	0.000244	236.9	P	0.000244	-2.1	-2.4	-1.8	D	0.99998	unknown protein ;supported by full-length cDNA: Ceres:29905.	expressed protein	At2g15890
259773_at	449.2	P	0.000732	89	P	0.001953	-2.1	-2.6	-1.6	D	0.999973	auxin-induced protein, putative similar to SP:P33083 from [Glycine max]	auxin-induced (indole-3-acetic acid induced) protein, putative	At1g29500
258419_at	701.7	P	0.000244	166.1	P	0.000244	-2.1	-2.4	-1.8	D	0.99998	unknown protein	expressed protein	At3g16670
250379_at	278.1	P	0.001221	54.7	P	0.010742	-2.1	-2.6	-1.5	D	0.999977	transcription factor like protein transcription factor TINY, Arabidopsis thaliana, PIR:T01076	AP2 domain transcription factor TINY, putative	At5g11590
245014_at	12851.1	P	0.000244	3188.5	P	0.000244	-2.1	-2.7	-1.5	D	0.99998	ATPase beta subunit	---	atpB
265294_at	22.7	P	0.046143	4.8	A	0.432373	-2.1	-2.9	-1.2	D	0.99775	Mutator-like transposase similar to MURA transposase of maize Mutator transposon	Mutator-related transposase	At2g14030
256345_at	30.2	P	0.00415	9.3	A	0.095215	-2.1	-3.6	-0.5	D	0.998923	hypothetical protein similar to hypothetical protein GI:7669942 from [Arabidopsis thaliana]	F-box protein family	At1g55030
253946_at	170.4	P	0.01416	38.6	A	0.366211	-2.1	-2.5	-1.8	D	0.999886	putative APG protein proline-rich protein APG - Arabidopsis thaliana, EMBL:X60377;supported by full-length cDNA: Ceres:2574.	GDSL-motif lipase/hydrolase protein	At4g26790
245990_at	41.2	P	0.01416	12.3	A	0.366211	-2.1	-3.4	-0.9	D	0.999977	putative protein predicted proteins, Arabidopsis thaliana	hypothetical protein	At5g20640
264964_at	58.5	P	0.037598	10.1	P	0.010742	-2	-3.1	-1	D	0.996959	hypothetical protein predicted by genemark.hmm	hypothetical protein	At1g60460
261393_at	31.8	P	0.000244	12.7	P	0.000244	-2	-2.3	-1.7	D	0.999965	NAM (no apical meristem)-like protein OsNAC4, putative similar to NAM (no apical meristem)-like protein OsNAC4 GI:6730938 from [Oryza sativa]	NAM (no apical meristem) protein -related	At1g79580
260007_at	1344.8	P	0.000244	262.4	P	0.000244	-2	-2.7	-1.4	D	0.99998	unknown protein contains non-consensus GG donor splice site at exon2; modeled to est match.;supported by full-length cDNA: Ceres:124169.	glycine-rich protein	At1g67870
259015_at	343.6	P	0.000732	94.5	P	0.000732	-2	-2.5	-1.6	D	0.999922	unknown protein similar to hypothetical protein GB:AAC17612 [Arabidopsis thaliana];supported by full-length cDNA: Ceres:251012.	expressed protein	At3g07350
252363_at	2566.3	P	0.000244	623.7	P	0.000244	-2	-2.1	-1.9	D	0.99998	lipase - like protein lipase Arab-1, Arabidopsis thaliana, PIR2:S68410;supported by full-length cDNA: Ceres:13870.	GDSL-motif lipase/hydrolase protein	At3g48460
249862_at	873.9	P	0.000732	242.5	P	0.00293	-2	-2.2	-1.9	D	0.99998	PGPD14 protein ;supported by full-length cDNA: Ceres:41666.	PGPD14 protein	At5g22920
249797_at	301.7	P	0.000244	95	P	0.001953	-2	-2.6	-1.3	D	0.999973	putative protein contains similarity to remorin;supported by full-length cDNA: Ceres:28686.	expressed protein	At5g23750
247055_at	107.9	P	0.00293	26.8	P	0.030273	-2	-2.6	-1.4	D	0.999922	putative protein similar to unknown protein (emb|CAB81597.1)	hypothetical protein	At5g66740
245013_at	12211	P	0.000244	3485.9	P	0.000244	-2	-2.5	-1.5	D	0.99998	ATPase epsilon subunit	---	atpE
244962_at	1965.7	P	0.000244	692.1	P	0.000732	-2	-2.3	-1.7	D	0.99998	NADH dehydrogenase ND4	---	ndhD
248432_at	63.3	P	0.00415	15.3	M	0.056152	-2	-3.1	-0.9	D	0.999833	putative protein similar to unknown protein (gb|AAB68039.1);supported by full-length cDNA: Ceres:1076.	expressed protein	At5g51390
262212_at	117.2	P	0.00293	28.7	A	0.334473	-2	-2.7	-1.3	D	0.999833	response regulator 7, putative similar to response regulator 7 GI:3953603 from [Arabidopsis thaliana]; supported by cDNA: gi_11870064_gb_AF305720.1_AF305720	response regulator 7 -related	At1g74890
260773_at	125.4	P	0.010742	23.7	A	0.19458	-2	-2.9	-1.2	D	0.999853	gibberellin 2- oxidase identical to gibberellin 2- oxidase GI:4678366 from [Arabidopsis thaliana];supported by full-length cDNA: Ceres:156482.	gibberellin 2-oxidase (GA2-oxidase) (ga2ox1)	At1g78440
254430_at	65.7	P	0.018555	15.6	A	0.111572	-2	-2.4	-1.6	D	0.999654	reticuline oxidase - like protein reticuline oxidase (EC 1.5.3.9) precursor, Eschscholzia californica, PIR2:A41533	FAD-linked oxidoreductase family	At4g20820
250804_at	22.3	P	0.030273	3.8	A	0.303711	-2	-3.3	-0.7	D	0.999693	putative protein contains similarity to carboxyl-terminal proteinase	expressed protein	At5g05030
