# Supplementary material for: An Extracellular Subtilase Switch for Immune Priming in Arabidopsis
Source: PLoS Pathog. 2013 Jun 20;9(6):e1003445. doi: 10.1371/journal.ppat.1003445 (PMC3688555; doi:10.1371/journal.ppat.1003445)
Supplement: Text S1 — Primer sequences. (XLSX) [file ppat.1003445.s012.xlsx]

## Sheet: Hoja1
	GENE	AGI	FORWARD PRIMER	REVERSE PRIMER
RT-qPCR	PR-1	AT2G14610	AAGGGTTCACAACCAGGCAC	CACTGCATGGGACCTACGC
	PR-2	AT3G57260	GGGACGGCTCTCGTGGCTACC	CGCGCGTTATCGAAACTCGCGG
	SBT3.3	AT1G32960	AGACCTTTAGCGGTGTGTGTGAGT	GCAGCGTTAGTTCTTGAGGCTG
	endoSBT3.3	AT1G32960	AGTGTCTCCTTCACAGTCCGTGT	GGACGTGTTTTACTCAAATCACCTT
	MAPK3	AT3G45640	TGACGTTTGACCCCAACAGA	CTGTTCCTCATCCAGAGGCTG
	MAPK4	AT4G01370	TTCCCAAACATGTCGGCTGGTG	TGGCACAACGCCTCATCAACTG
	MAPK6	AT2G43790	CCGACAGTGCATCCTTTAGCT	TGGGCCAATGCGTCTAAAAC
	MAPK11	AT1G01560	ACCCAAACAGACGCATTACAGTCG	TCGTGTAGCGGTGCTAAGTAAGG
	OXI1	AT3G25250	CGAGATTATCAGATTTTACGCGG	CGGCGATGGTTTAGACAGTGA
	ACT2	AT3G18780	TCTTCCGCTCTTTCTTTCCAAGC	ACCATTGTCACACACGATTGGTTG
	WRKY6	AT1G62300	ACTTCACGGTCATTATCTCCAGC	TGAATTTAGGTTTCCGGTGAGTC
	WRKY53	AT4G23810	CTCCA TCGGCAAACTCTTCAC	CCGAGCGTACAACTTATTCCG
	WRKY55	AT2G40740	ACTGCGTTAAACAAAACCAA	ACGGTTTGTTCTTCTCCTTC
Cloning	BPSBT3.3	AT1G32960	GGGGACAAGTTTGTACAAAAAAGCAGGCTATATGAGGAGTTTCAGATCATCCATTCTC	GGGGACCACTTTGTACAAGAAAGCTGGGTATAATCCGTTCTCATCATAGTAGTTTTGCAG
	SBT3.3modif	AT1G32960	GAACAGCGATGGCTACTC	TGAAAGCATAGCAAATCCAC
	BP SBT3.3noSP	AT1G32960	GGGGACAAGTTTGTACAAAAAAGCAGGCTTCGAAGGAGATAGAACCATGCGTTCTGAGACTGAGAGCAAG
ChIP	pSBT3.3	AT1G32960	AAATGTTCGTGCTTCCACAA	TCTCGGCCAATCCATATACA
	pWRKY6	AT1G62300	CGTGGACCGA TTTTGTTTTTTC	CAATGACGCAGGATCTGACGTA
	pWRKY53	AT4G23810	GGTGATAAAAATGGATGAGTGTTGG	AATTATTTATGGTTTGGTCATTTGGTC
	pPR-1	AT2G14610	TTGCAATTGTCCAAATGAATAGAAG	GCAAAGCTACCGATACGAAACAATA
